# Supplementary material for: Establishment and application of a vesicle extraction method for clinical strains of Pseudomonas aeruginosa
Source: Microbiol Spectr. 2026 May 12;14(6):e03746-25. doi: 10.1128/spectrum.03746-25 (PMC13227995; doi:10.1128/spectrum.03746-25)
Supplement: Data S1 — Mass spectrometry data. [file spectrum.03746-25-s0001.xlsx]

## Sheet: cleaned
Protein IDs	Fasta headers	LFQ intensity ATCC27853_1	LFQ intensity ATCC27853_2	LFQ intensity ATCC27853_3	LFQ intensity LS03_1	LFQ intensity LS03_2	LFQ intensity LS03_3	LFQ intensity LS06_1	LFQ intensity LS06_2	LFQ intensity LS06_3	LFQ intensity LS07_1	LFQ intensity LS07_2	LFQ intensity LS07_3	LFQ intensity PAO1_1	LFQ intensity PAO1_2	LFQ intensity PAO1_3	LFQ intensity PAO1_ultracent_1	LFQ intensity PAO1_ultracent_2	LFQ intensity PAO1_ultracent_3	LFQ intensity Z37_1	LFQ intensity Z37_2	LFQ intensity Z37_3	Peptides	Razor + unique peptides	Unique peptides	Sequence coverage [%]	Unique + razor sequence coverage [%]	Unique sequence coverage [%]	Mol. weight [kDa]	Q-value	Score	Intensity	iBAQ peptides	MS/MS count	Intensity ATCC27853_1	Intensity ATCC27853_2	Intensity ATCC27853_3	Intensity LS03_1	Intensity LS03_2	Intensity LS03_3	Intensity LS06_1	Intensity LS06_2	Intensity LS06_3	Intensity LS07_1	Intensity LS07_2	Intensity LS07_3	Intensity PAO1_1	Intensity PAO1_2	Intensity PAO1_3
Q9I721	tr|Q9I721|Q9I721_PSEAE Transmembrane protein OS=Pseudomonas aeruginosa (strain ATCC 15692 / DSM 22644 / CIP 104116 / JCM 14847 / LMG 12228 / 1C / PRS 101 / PAO1) OX=208964 GN=PA0111 PE=4 SV=1	0	0	0	13283000	6206100	0	0	0	0	0	0	0	0	0	0	0	0	0	0	0	0	1	1	1	4.7	4.7	4.7	20.933	0	6.0179	109610000	10	33	9070900	0	0	7852500	7480500	7504700	0	565610	9523900	13608000	9456900	11512000	197560	5477800	296090
Q9HWD1	sp|Q9HWD1|RS7_PSEAE Small ribosomal subunit protein uS7 OS=Pseudomonas aeruginosa (strain ATCC 15692 / DSM 22644 / CIP 104116 / JCM 14847 / LMG 12228 / 1C / PRS 101 / PAO1) OX=208964 GN=rpsG PE=1 SV=1	0	0	0	0	0	0	0	0	0	0	0	0	0	0	0	0	0	0	0	0	0	2	2	2	13.5	13.5	13.5	17.504	0	12.856	127240000	9	15	6047000	35523000	18801000	9106200	9215800	16846000	484850	0	0	0	0	0	1959400	4380800	0
Q9HWE6	sp|Q9HWE6|RL24_PSEAE Large ribosomal subunit protein uL24 OS=Pseudomonas aeruginosa (strain ATCC 15692 / DSM 22644 / CIP 104116 / JCM 14847 / LMG 12228 / 1C / PRS 101 / PAO1) OX=208964 GN=rplX PE=1 SV=1	2416600	0	0	0	0	0	0	0	0	0	0	0	0	0	0	0	0	0	0	3308000	3483900	2	2	2	10.6	10.6	10.6	11.47	0	265.87	16711000	4	12	2603300	3677800	2792500	356910	1640500	1463700	0	0	0	0	0	0	0	0	0
Q9HT18	sp|Q9HT18|ATPA_PSEAE ATP synthase subunit alpha OS=Pseudomonas aeruginosa (strain ATCC 15692 / DSM 22644 / CIP 104116 / JCM 14847 / LMG 12228 / 1C / PRS 101 / PAO1) OX=208964 GN=atpA PE=3 SV=1	1932000	4573200	3818300	3054800	1468600	2096200	3171000	0	0	0	0	0	5335100	2253100	0	0	1480200	0	6530400	5925200	4254900	7	7	7	16.5	16.5	16.5	55.393	0	323.31	39124000	28	52	4024300	5829400	6275700	3207100	1795900	3787500	258880	36280	0	0	0	0	360450	539240	0
P30718	sp|P30718|CH60_PSEAE Chaperonin GroEL OS=Pseudomonas aeruginosa (strain ATCC 15692 / DSM 22644 / CIP 104116 / JCM 14847 / LMG 12228 / 1C / PRS 101 / PAO1) OX=208964 GN=groEL PE=1 SV=3	10996000	25753000	14756000	25473000	19335000	21835000	20914000	18147000	15419000	11316000	10379000	4330900	18726000	24000000	7098200	15510000	20212000	7730300	6502800	8060000	29412000	41	41	41	70.2	70.2	70.2	57.085	0	323.31	286450000	27	413	15023000	26648000	23337000	30609000	25580000	47713000	13565000	10936000	6838400	1032900	1585800	475210	16737000	8303700	1733400
Q9HU65	sp|Q9HU65|GLN1B_PSEAE Glutamine synthetase OS=Pseudomonas aeruginosa (strain ATCC 15692 / DSM 22644 / CIP 104116 / JCM 14847 / LMG 12228 / 1C / PRS 101 / PAO1) OX=208964 GN=glnA PE=1 SV=1	418110	997270	404940	167410	808830	1268700	786650	0	0	0	0	0	1218800	0	0	0	3301900	0	1090200	4485400	2630100	5	5	5	16.6	16.6	16.6	51.944	0	323.31	10914000	23	33	371730	791960	350240	117310	817390	1208100	180930	37833	22262	0	0	0	180620	171000	0
Q9I4Z7	tr|Q9I4Z7|Q9I4Z7_PSEAE Probable dna-binding stress protein OS=Pseudomonas aeruginosa (strain ATCC 15692 / DSM 22644 / CIP 104116 / JCM 14847 / LMG 12228 / 1C / PRS 101 / PAO1) OX=208964 GN=PA0962 PE=1 SV=1	0	0	0	0	0	0	0	0	0	0	0	0	0	0	0	0	0	0	0	0	0	2	2	2	21.8	21.8	21.8	17.493	0	323.31	4973200	8	12	841440	1012300	988840	189600	324380	787020	0	0	0	0	0	0	39023	0	0
Q9HT20	sp|Q9HT20|ATPB_PSEAE ATP synthase subunit beta OS=Pseudomonas aeruginosa (strain ATCC 15692 / DSM 22644 / CIP 104116 / JCM 14847 / LMG 12228 / 1C / PRS 101 / PAO1) OX=208964 GN=atpD PE=3 SV=1	970870	420600	463760	523750	942590	969240	637130	0	0	0	0	0	0	0	0	0	0	0	0	824420	667700	8	8	8	34.9	34.9	34.9	49.499	0	323.31	12175000	25	54	2424000	576240	696100	486670	1759600	4622600	220740	0	0	0	0	0	0	0	0
Q9HVA2	sp|Q9HVA2|ILVC_PSEAE Ketol-acid reductoisomerase (NADP(+)) OS=Pseudomonas aeruginosa (strain ATCC 15692 / DSM 22644 / CIP 104116 / JCM 14847 / LMG 12228 / 1C / PRS 101 / PAO1) OX=208964 GN=ilvC PE=1 SV=1	3356800	3882000	3079100	3560800	1634600	2242500	1124400	0	0	0	0	0	2504000	2616300	0	0	0	0	969980	1014900	2272600	11	11	11	50.9	50.9	50.9	36.424	0	323.31	36119000	19	105	4686200	5975600	5264200	5779800	2261200	4746100	541650	39706	38391	0	0	0	1343100	1171100	30027
Q9HYJ2	tr|Q9HYJ2|Q9HYJ2_PSEAE YebG family protein OS=Pseudomonas aeruginosa (strain ATCC 15692 / DSM 22644 / CIP 104116 / JCM 14847 / LMG 12228 / 1C / PRS 101 / PAO1) OX=208964 GN=PA3413 PE=4 SV=1	0	92081	90261	0	0	0	0	0	0	0	0	0	0	0	0	0	0	0	0	0	194110	2	2	2	34.1	34.1	34.1	10.157	0	323.31	626170	4	10	172620	76558	81928	0	18086	24328	0	0	0	0	0	0	0	0	0
P08308	sp|P08308|OTCC_PSEAE Ornithine carbamoyltransferase, catabolic OS=Pseudomonas aeruginosa (strain ATCC 15692 / DSM 22644 / CIP 104116 / JCM 14847 / LMG 12228 / 1C / PRS 101 / PAO1) OX=208964 GN=arcB PE=1 SV=3	857350	350910	248990	691770	434880	351640	437450	0	0	0	0	0	0	717490	0	1040600	0	0	0	456060	2390500	5	5	5	25	25	25	38.108	0	323.31	7403600	18	45	1490700	312820	288310	630670	635250	593760	134090	0	20441	0	55396	0	36449	116880	0
P72151	sp|P72151|FLICB_PSEAE B-type flagellin OS=Pseudomonas aeruginosa (strain ATCC 15692 / DSM 22644 / CIP 104116 / JCM 14847 / LMG 12228 / 1C / PRS 101 / PAO1) OX=208964 GN=fliC PE=1 SV=2	521590	544860	425810	135840	0	296030	0	0	0	0	0	0	0	554910	3586000	1494600	2635200	1358300	190210	460240	1607100	12	12	12	32.2	32.2	32.2	49.242	0	323.31	9724500	18	63	851580	529810	230980	172150	49530	1729900	20438	44739	7681.6	0	28212	23658	17117	138550	789760
Q9I4F1	tr|Q9I4F1|Q9I4F1_PSEAE Probable acyl-CoA dehydrogenase OS=Pseudomonas aeruginosa (strain ATCC 15692 / DSM 22644 / CIP 104116 / JCM 14847 / LMG 12228 / 1C / PRS 101 / PAO1) OX=208964 GN=PA1187 PE=3 SV=1	0	0	0	0	0	0	0	0	0	0	0	0	0	0	0	0	0	0	0	0	0	2	2	2	7.4	7.4	7.4	42.35	0	12.482	782960	22	3	0	0	0	0	0	195360	0	0	0	0	0	0	0	0	0
Q9HZH7	tr|Q9HZH7|Q9HZH7_PSEAE Molybdenum cofactor biosynthesis protein B OS=Pseudomonas aeruginosa (strain ATCC 15692 / DSM 22644 / CIP 104116 / JCM 14847 / LMG 12228 / 1C / PRS 101 / PAO1) OX=208964 GN=moaB2 PE=3 SV=1	0	0	222080	0	0	0	0	0	0	0	0	0	0	0	0	0	0	0	2211000	0	0	1	1	1	10.6	10.6	10.6	19.224	0	51.699	1718100	11	16	151540	39234	232100	100500	0	45707	0	0	15478	0	28972	24946	66129	14760	44574
Q9HTR9	tr|Q9HTR9|Q9HTR9_PSEAE Transcriptional regulator SutA RNAP-binding domain-containing protein OS=Pseudomonas aeruginosa (strain ATCC 15692 / DSM 22644 / CIP 104116 / JCM 14847 / LMG 12228 / 1C / PRS 101 / PAO1) OX=208964 GN=PA5285 PE=1 SV=1	0	0	0	0	0	0	0	0	0	0	0	0	0	0	0	0	0	0	0	0	0	1	1	1	40	40	40	11.168	0	78.202	116310	3	4	0	0	21255	0	0	0	0	0	0	0	0	0	0	0	18113
P26480	sp|P26480|RPOD_PSEAE RNA polymerase sigma factor RpoD OS=Pseudomonas aeruginosa (strain ATCC 15692 / DSM 22644 / CIP 104116 / JCM 14847 / LMG 12228 / 1C / PRS 101 / PAO1) OX=208964 GN=rpoD PE=1 SV=1	0	0	0	0	0	0	0	0	0	0	0	0	0	0	0	0	0	0	0	0	0	4	4	4	12.8	12.8	12.8	69.643	0	48.322	3361900	29	24	129980	295460	470320	168650	270450	327710	143290	333320	0	0	21546	0	0	0	186030
Q9HWC9	sp|Q9HWC9|RPOC_PSEAE DNA-directed RNA polymerase subunit beta OS=Pseudomonas aeruginosa (strain ATCC 15692 / DSM 22644 / CIP 104116 / JCM 14847 / LMG 12228 / 1C / PRS 101 / PAO1) OX=208964 GN=rpoC PE=1 SV=1	1438600	3025900	3151200	2061500	1618600	1445600	1864700	0	0	0	0	0	0	0	0	0	0	0	0	1100100	2021900	19	19	19	19.7	19.7	19.7	154.38	0	323.31	29242000	80	89	3299800	4291400	5511900	2419500	2301400	4465700	1573400	26755	0	0	0	0	52870	109880	0
Q9HT19	sp|Q9HT19|ATPG_PSEAE ATP synthase gamma chain OS=Pseudomonas aeruginosa (strain ATCC 15692 / DSM 22644 / CIP 104116 / JCM 14847 / LMG 12228 / 1C / PRS 101 / PAO1) OX=208964 GN=atpG PE=3 SV=1	0	0	0	0	0	0	0	0	0	0	0	0	0	0	0	0	0	0	0	0	0	1	1	1	4.9	4.9	4.9	31.553	0	136.75	157600	16	2	75747	0	0	0	0	0	0	0	0	0	0	0	0	0	0
Q9I5Y1	sp|Q9I5Y1|ALF_PSEAE Fructose-bisphosphate aldolase OS=Pseudomonas aeruginosa (strain ATCC 15692 / DSM 22644 / CIP 104116 / JCM 14847 / LMG 12228 / 1C / PRS 101 / PAO1) OX=208964 GN=fba PE=3 SV=1	0	0	0	0	0	0	0	0	0	0	0	0	0	0	0	0	0	0	0	0	0	2	2	2	7.1	7.1	7.1	38.573	0	38.811	1706200	17	9	272370	76095	562370	0	0	54839	0	0	0	0	0	0	0	0	0
Q9HW72	tr|Q9HW72|Q9HW72_PSEAE Pyruvate kinase OS=Pseudomonas aeruginosa (strain ATCC 15692 / DSM 22644 / CIP 104116 / JCM 14847 / LMG 12228 / 1C / PRS 101 / PAO1) OX=208964 GN=pykA PE=1 SV=1	0	0	713400	164150	0	0	0	0	0	0	0	0	0	0	0	0	0	0	0	0	298510	4	4	4	13	13	13	52.252	0	323.31	2366500	26	15	647200	129920	702170	214430	0	83425	0	0	0	0	0	0	63587	0	0
Q51561	sp|Q51561|RPOB_PSEAE DNA-directed RNA polymerase subunit beta OS=Pseudomonas aeruginosa (strain ATCC 15692 / DSM 22644 / CIP 104116 / JCM 14847 / LMG 12228 / 1C / PRS 101 / PAO1) OX=208964 GN=rpoB PE=1 SV=2	1692800	3162400	2177800	1526100	1592400	2681900	2262600	266810	0	0	0	0	173950	59852	0	0	0	0	0	97280	461290	22	22	22	26.4	26.4	26.4	150.84	0	323.31	37842000	77	146	7160800	5430400	4167700	3867100	3425300	9906100	1357300	69385	19476	0	0	0	176870	41426	0
Q9HYC7	sp|Q9HYC7|SYM_PSEAE Methionine--tRNA ligase OS=Pseudomonas aeruginosa (strain ATCC 15692 / DSM 22644 / CIP 104116 / JCM 14847 / LMG 12228 / 1C / PRS 101 / PAO1) OX=208964 GN=metG PE=1 SV=1	0	0	0	0	0	0	0	0	0	0	0	0	0	0	0	0	0	0	0	0	0	1	1	1	2.2	2.2	2.2	74.903	0	163.44	420740	41	6	88193	0	55660	0	87211	0	0	0	0	0	0	0	0	0	0
Q9I4X1	sp|Q9I4X1|PQSC_PSEAE 2-heptyl-4(1H)-quinolone synthase subunit PqsC OS=Pseudomonas aeruginosa (strain ATCC 15692 / DSM 22644 / CIP 104116 / JCM 14847 / LMG 12228 / 1C / PRS 101 / PAO1) OX=208964 GN=pqsC PE=1 SV=1	0	0	0	0	0	0	0	0	0	0	0	0	0	0	0	0	0	0	0	0	0	1	1	1	3.4	3.4	3.4	38.238	0	18.867	122220	16	3	0	0	0	0	0	40450	0	0	0	0	0	0	0	0	0
Q9HVQ3	tr|Q9HVQ3|Q9HVQ3_PSEAE ornithine decarboxylase OS=Pseudomonas aeruginosa (strain ATCC 15692 / DSM 22644 / CIP 104116 / JCM 14847 / LMG 12228 / 1C / PRS 101 / PAO1) OX=208964 GN=speC PE=3 SV=1	0	0	0	0	0	0	0	0	0	0	0	0	0	0	0	0	0	0	0	0	0	1	1	1	4.1	4.1	4.1	43.559	0	12.303	177640	23	4	0	0	19829	0	0	0	0	45333	0	0	0	0	0	0	63178
Q9HZ71	sp|Q9HZ71|RS1_PSEAE Small ribosomal subunit protein bS1 OS=Pseudomonas aeruginosa (strain ATCC 15692 / DSM 22644 / CIP 104116 / JCM 14847 / LMG 12228 / 1C / PRS 101 / PAO1) OX=208964 GN=rpsA PE=3 SV=1	2124000	1555200	1806300	927430	2773700	1064200	804080	0	0	0	0	0	0	0	0	0	0	0	0	0	234700	10	10	10	28.4	28.4	28.4	61.869	0	323.31	20034000	23	59	5679800	1488000	3108900	2157600	4397300	2406500	373690	0	0	0	0	0	94614	103720	0
Q9HWD5	sp|Q9HWD5|RL3_PSEAE Large ribosomal subunit protein uL3 OS=Pseudomonas aeruginosa (strain ATCC 15692 / DSM 22644 / CIP 104116 / JCM 14847 / LMG 12228 / 1C / PRS 101 / PAO1) OX=208964 GN=rplC PE=1 SV=1	2078400	0	0	0	3622500	2967500	1252200	1375100	0	0	0	0	0	0	0	0	0	0	0	0	0	4	4	4	38.4	38.4	38.4	22.591	0	323.31	13627000	13	26	3062900	172940	69110	30792	3696100	5931700	298590	190780	53024	0	0	0	0	0	0
Q9I2U8	sp|Q9I2U8|SYQ_PSEAE Glutamine--tRNA ligase OS=Pseudomonas aeruginosa (strain ATCC 15692 / DSM 22644 / CIP 104116 / JCM 14847 / LMG 12228 / 1C / PRS 101 / PAO1) OX=208964 GN=glnS PE=1 SV=1	0	0	0	0	0	0	0	0	0	0	0	0	0	0	0	0	0	0	0	0	0	3	3	3	8.1	8.1	8.1	62.912	0	323.31	305960	30	7	71159	25343	82250	0	0	0	0	0	0	0	0	0	0	0	0
P50987	sp|P50987|ARLY_PSEAE Argininosuccinate lyase OS=Pseudomonas aeruginosa (strain ATCC 15692 / DSM 22644 / CIP 104116 / JCM 14847 / LMG 12228 / 1C / PRS 101 / PAO1) OX=208964 GN=argH PE=3 SV=2	406650	708850	1862700	777730	0	200930	498810	0	0	0	0	0	1536200	0	0	0	0	0	1754600	0	595010	4	4	4	8.2	8.2	8.2	51.64	0	323.31	6280800	25	26	658450	447350	1757600	470740	105200	216870	252010	248630	0	0	0	0	854940	0	90818
Q9HXN2	sp|Q9HXN2|PUR4_PSEAE Phosphoribosylformylglycinamidine synthase OS=Pseudomonas aeruginosa (strain ATCC 15692 / DSM 22644 / CIP 104116 / JCM 14847 / LMG 12228 / 1C / PRS 101 / PAO1) OX=208964 GN=purL PE=3 SV=1	214560	206460	675440	295810	0	258740	0	0	0	0	0	0	0	0	0	0	0	0	910190	0	267090	4	4	4	6.1	6.1	6.1	140.65	0	323.31	2839200	68	22	486440	247930	938330	319160	0	148140	0	0	0	0	0	0	0	0	0
E1JGJ8	tr|E1JGJ8|E1JGJ8_PSEAE Peptide chain release factor 2 OS=Pseudomonas aeruginosa (strain ATCC 15692 / DSM 22644 / CIP 104116 / JCM 14847 / LMG 12228 / 1C / PRS 101 / PAO1) OX=208964 GN=prfB PE=3 SV=1	0	0	0	0	0	0	0	0	0	0	0	0	0	0	0	0	0	0	0	0	0	1	1	1	6.6	6.6	6.6	41.17	0	13.633	101590	18	2	81827	0	19767	0	0	0	0	0	0	0	0	0	0	0	0
G3XCU6	tr|G3XCU6|G3XCU6_PSEAE Transcriptional regulator CysB OS=Pseudomonas aeruginosa (strain ATCC 15692 / DSM 22644 / CIP 104116 / JCM 14847 / LMG 12228 / 1C / PRS 101 / PAO1) OX=208964 GN=cysB PE=3 SV=1	0	0	0	0	0	0	0	0	0	0	0	0	0	0	0	0	0	0	0	0	0	1	1	1	6.2	6.2	6.2	36.109	0	24.335	215520	17	3	167030	0	0	0	0	0	0	0	0	0	0	0	0	0	0
G3XCW5	tr|G3XCW5|G3XCW5_PSEAE Lipoprotein YgdI/YgdR-like SH3-like domain-containing protein OS=Pseudomonas aeruginosa (strain ATCC 15692 / DSM 22644 / CIP 104116 / JCM 14847 / LMG 12228 / 1C / PRS 101 / PAO1) OX=208964 GN=PA3031 PE=4 SV=1	150640	433490	518860	154970	91651	212740	0	0	0	0	0	0	0	0	0	0	0	0	0	0	0	2	2	2	35.6	35.6	35.6	8.0121	0	323.31	1983200	2	17	184310	465200	613010	154710	109050	407580	31009	0	0	0	0	0	0	0	0
G3XCX5	tr|G3XCX5|G3XCX5_PSEAE Probable bacteriophage protein OS=Pseudomonas aeruginosa (strain ATCC 15692 / DSM 22644 / CIP 104116 / JCM 14847 / LMG 12228 / 1C / PRS 101 / PAO1) OX=208964 GN=PA0618 PE=1 SV=1	0	0	0	0	0	0	0	0	0	0	0	0	0	0	0	0	0	0	0	0	0	2	2	2	10.8	10.8	10.8	31.958	0	52.35	75517	12	2	59794	0	0	0	0	0	0	0	0	0	0	0	15723	0	0
G3XCX8	tr|G3XCX8|G3XCX8_PSEAE Topoisomerase II OS=Pseudomonas aeruginosa (strain ATCC 15692 / DSM 22644 / CIP 104116 / JCM 14847 / LMG 12228 / 1C / PRS 101 / PAO1) OX=208964 GN=PA0900 PE=4 SV=1	0	0	0	0	0	0	0	0	0	0	0	0	0	0	0	0	0	0	0	0	0	1	1	1	22.9	22.9	22.9	10.641	0	5.915	30522	2	1	30522	0	0	0	0	0	0	0	0	0	0	0	0	0	0
G3XCZ4	tr|G3XCZ4|G3XCZ4_PSEAE Succinylglutamate desuccinylase/Aspartoacylase catalytic domain-containing protein OS=Pseudomonas aeruginosa (strain ATCC 15692 / DSM 22644 / CIP 104116 / JCM 14847 / LMG 12228 / 1C / PRS 101 / PAO1) OX=208964 GN=PA0891 PE=4 SV=1	0	0	0	0	0	0	0	0	0	0	0	0	0	0	0	0	0	0	0	0	0	1	1	1	5.9	5.9	5.9	40.213	0	29.36	40798	12	1	0	0	40798	0	0	0	0	0	0	0	0	0	0	0	0
G3XD09	tr|G3XD09|G3XD09_PSEAE Glutamate synthase small chain OS=Pseudomonas aeruginosa (strain ATCC 15692 / DSM 22644 / CIP 104116 / JCM 14847 / LMG 12228 / 1C / PRS 101 / PAO1) OX=208964 GN=gltD PE=4 SV=1	0	0	0	0	0	0	0	0	0	0	0	0	0	0	0	0	0	0	0	0	0	1	1	1	3.4	3.4	3.4	52.624	0	6.1343	35214	29	1	0	0	0	0	0	35214	0	0	0	0	0	0	0	0	0
G3XD38	tr|G3XD38|G3XD38_PSEAE Phage tail protein OS=Pseudomonas aeruginosa (strain ATCC 15692 / DSM 22644 / CIP 104116 / JCM 14847 / LMG 12228 / 1C / PRS 101 / PAO1) OX=208964 GN=PA0633 PE=4 SV=1	0	0	0	0	0	0	0	0	0	0	0	0	0	0	0	0	0	0	0	0	0	1	1	1	8.5	8.5	8.5	17.538	0	323.31	1556500	6	4	0	0	0	180950	186650	785900	402990	0	0	0	0	0	0	0	0
G3XD39	tr|G3XD39|G3XD39_PSEAE Probable bacteriophage protein OS=Pseudomonas aeruginosa (strain ATCC 15692 / DSM 22644 / CIP 104116 / JCM 14847 / LMG 12228 / 1C / PRS 101 / PAO1) OX=208964 GN=PA0622 PE=1 SV=1	0	0	0	0	0	0	0	0	0	0	0	0	0	0	0	0	0	0	0	0	0	1	1	1	4.1	4.1	4.1	41.209	0	9.5896	51749	18	2	0	0	0	0	0	0	0	0	0	0	31739	20010	0	0	0
G3XD40	tr|G3XD40|G3XD40_PSEAE Probable acyl-CoA thiolase OS=Pseudomonas aeruginosa (strain ATCC 15692 / DSM 22644 / CIP 104116 / JCM 14847 / LMG 12228 / 1C / PRS 101 / PAO1) OX=208964 GN=PA3925 PE=1 SV=1	0	0	0	0	0	0	0	0	0	0	0	0	0	0	0	0	0	0	0	0	0	1	1	1	4.6	4.6	4.6	40.553	0	6.0095	24746	20	1	24746	0	0	0	0	0	0	0	0	0	0	0	0	0	0
G3XD57	tr|G3XD57|G3XD57_PSEAE Bacteriophage tail tape measure C-terminal domain-containing protein OS=Pseudomonas aeruginosa (strain ATCC 15692 / DSM 22644 / CIP 104116 / JCM 14847 / LMG 12228 / 1C / PRS 101 / PAO1) OX=208964 GN=PA0636 PE=4 SV=1	0	0	0	633390	0	408420	7368700	1598700	0	0	0	0	0	0	0	0	0	0	0	0	0	3	3	3	8.2	8.2	8.2	63.716	0	323.31	4202400	33	15	0	0	0	424870	134610	558130	2542100	294480	118520	0	0	0	91895	37792	0
G3XD89	tr|G3XD89|G3XD89_PSEAE Copper transport outer membrane porin OprC OS=Pseudomonas aeruginosa (strain ATCC 15692 / DSM 22644 / CIP 104116 / JCM 14847 / LMG 12228 / 1C / PRS 101 / PAO1) OX=208964 GN=oprC PE=1 SV=1	0	0	0	0	0	0	0	0	0	0	0	0	0	0	0	0	0	0	0	0	0	1	1	1	1.8	1.8	1.8	79.303	0	10.336	92065	37	1	0	0	0	0	0	0	0	92065	0	0	0	0	0	0	0
G3XDA2	tr|G3XDA2|G3XDA2_PSEAE 3-oxoacyl-[acyl-carrier-protein] synthase 2 OS=Pseudomonas aeruginosa (strain ATCC 15692 / DSM 22644 / CIP 104116 / JCM 14847 / LMG 12228 / 1C / PRS 101 / PAO1) OX=208964 GN=fabF1 PE=1 SV=1	0	0	0	0	0	0	0	0	0	0	0	0	0	0	0	0	0	0	0	0	0	1	1	1	7	7	7	43.497	0	52.132	34303	15	1	34303	0	0	0	0	0	0	0	0	0	0	0	0	0	0
G3XDA4	tr|G3XDA4|G3XDA4_PSEAE OsmC family protein OS=Pseudomonas aeruginosa (strain ATCC 15692 / DSM 22644 / CIP 104116 / JCM 14847 / LMG 12228 / 1C / PRS 101 / PAO1) OX=208964 GN=PA0653 PE=4 SV=1	0	0	0	0	0	0	0	0	0	0	0	0	0	0	0	0	0	0	0	0	0	1	1	1	10.7	10.7	10.7	15.236	0.0087977	5.6443	20552	7	1	0	0	20552	0	0	0	0	0	0	0	0	0	0	0	0
O52759	sp|O52759|RS4_PSEAE Small ribosomal subunit protein uS4 OS=Pseudomonas aeruginosa (strain ATCC 15692 / DSM 22644 / CIP 104116 / JCM 14847 / LMG 12228 / 1C / PRS 101 / PAO1) OX=208964 GN=rpsD PE=1 SV=2	0	468870	284790	0	998340	0	0	0	0	0	0	0	0	0	0	0	0	0	0	0	0	3	3	3	23.8	23.8	23.8	23.277	0	323.31	5752600	13	21	1064400	253720	136110	44402	1133900	1708300	513720	495090	285430	17376	0	22785	0	0	0
O52760	sp|O52760|RPOA_PSEAE DNA-directed RNA polymerase subunit alpha OS=Pseudomonas aeruginosa (strain ATCC 15692 / DSM 22644 / CIP 104116 / JCM 14847 / LMG 12228 / 1C / PRS 101 / PAO1) OX=208964 GN=rpoA PE=1 SV=2	4228700	6801000	6622900	3857000	3984100	3713100	0	0	0	0	0	0	0	0	0	0	0	0	0	0	2187200	6	6	6	24.9	24.9	24.9	36.649	0	323.31	28330000	17	35	4412400	4741000	6747500	3058900	2315900	4136700	516000	0	0	0	0	0	133360	0	0
O52761	sp|O52761|RL17_PSEAE Large ribosomal subunit protein bL17 OS=Pseudomonas aeruginosa (strain ATCC 15692 / DSM 22644 / CIP 104116 / JCM 14847 / LMG 12228 / 1C / PRS 101 / PAO1) OX=208964 GN=rplQ PE=1 SV=1	216140	0	0	0	301600	281180	0	0	0	0	0	0	0	0	0	0	0	0	0	0	0	2	2	2	27.9	27.9	27.9	14.504	0	126.08	1143800	6	12	304370	57399	31684	0	312480	396020	19815	0	0	0	0	0	0	0	0
O54438	sp|O54438|FABG_PSEAE 3-oxoacyl-[acyl-carrier-protein] reductase FabG OS=Pseudomonas aeruginosa (strain ATCC 15692 / DSM 22644 / CIP 104116 / JCM 14847 / LMG 12228 / 1C / PRS 101 / PAO1) OX=208964 GN=fabG PE=1 SV=1	0	0	0	0	0	0	0	0	0	0	0	0	0	0	0	0	0	0	0	0	0	1	1	1	6.9	6.9	6.9	25.585	0	36.746	111200	11	2	0	0	0	0	0	102260	8937.5	0	0	0	0	0	0	0	0
O68562	sp|O68562|BAME_PSEAE Outer membrane protein assembly factor BamE OS=Pseudomonas aeruginosa (strain ATCC 15692 / DSM 22644 / CIP 104116 / JCM 14847 / LMG 12228 / 1C / PRS 101 / PAO1) OX=208964 GN=bamE PE=1 SV=1	0	0	0	0	0	0	0	0	0	0	0	0	0	0	0	0	0	0	0	0	0	1	1	1	11.9	11.9	11.9	19.395	0	28.309	125660	9	1	0	125660	0	0	0	0	0	0	0	0	0	0	0	0	0
O82850	sp|O82850|RS2_PSEAE Small ribosomal subunit protein uS2 OS=Pseudomonas aeruginosa (strain ATCC 15692 / DSM 22644 / CIP 104116 / JCM 14847 / LMG 12228 / 1C / PRS 101 / PAO1) OX=208964 GN=rpsB PE=1 SV=2	314780	0	0	0	152010	0	0	0	0	0	0	0	0	0	0	0	0	0	0	0	0	3	3	3	19.9	19.9	19.9	27.336	0	189.89	1158400	13	8	662390	37954	0	0	304640	153380	0	0	0	0	0	0	0	0	0
O82852	sp|O82852|PYRH_PSEAE Uridylate kinase OS=Pseudomonas aeruginosa (strain ATCC 15692 / DSM 22644 / CIP 104116 / JCM 14847 / LMG 12228 / 1C / PRS 101 / PAO1) OX=208964 GN=pyrH PE=3 SV=2	0	0	0	0	0	0	0	0	0	0	0	0	0	0	0	0	0	0	0	0	0	1	1	1	6.9	6.9	6.9	26.272	0	6.6145	92019	13	2	92019	0	0	0	0	0	0	0	0	0	0	0	0	0	0
O86428	sp|O86428|ILVE_PSEAE Branched-chain-amino-acid aminotransferase OS=Pseudomonas aeruginosa (strain ATCC 15692 / DSM 22644 / CIP 104116 / JCM 14847 / LMG 12228 / 1C / PRS 101 / PAO1) OX=208964 GN=ilvE PE=1 SV=2	0	63698	178210	81893	0	0	0	0	0	0	0	0	0	0	0	0	0	0	0	0	0	3	3	3	14.7	14.7	14.7	34.084	0	140.6	788880	15	13	25092	72920	224550	90361	0	89543	0	209190	47263	0	0	0	0	9512.2	0
P04739	sp|P04739|PILA_PSEAE Type IV major pilin protein PilA OS=Pseudomonas aeruginosa (strain ATCC 15692 / DSM 22644 / CIP 104116 / JCM 14847 / LMG 12228 / 1C / PRS 101 / PAO1) OX=208964 GN=pilA PE=1 SV=1	0	0	0	0	0	0	0	0	0	0	0	0	0	0	0	0	0	0	0	0	0	1	1	1	14.1	14.1	14.1	15.512	0	6.4641	10929	6	1	0	0	0	0	0	0	0	0	0	0	0	0	0	0	0
P05384	sp|P05384|DBHB_PSEAE DNA-binding protein HU-beta OS=Pseudomonas aeruginosa (strain ATCC 15692 / DSM 22644 / CIP 104116 / JCM 14847 / LMG 12228 / 1C / PRS 101 / PAO1) OX=208964 GN=hupB PE=1 SV=3	0	0	0	0	0	0	0	0	0	0	0	0	0	0	0	0	0	0	0	0	0	1	1	1	16.7	16.7	16.7	9.0865	0	163.51	3291100	3	6	1153600	121590	134260	0	1055200	790030	36433	0	0	0	0	0	0	0	0
P08280	sp|P08280|RECA_PSEAE Protein RecA OS=Pseudomonas aeruginosa (strain ATCC 15692 / DSM 22644 / CIP 104116 / JCM 14847 / LMG 12228 / 1C / PRS 101 / PAO1) OX=208964 GN=recA PE=1 SV=1	115770	0	0	0	100950	0	0	0	0	0	0	0	0	0	0	0	0	0	0	0	0	1	1	1	4.9	4.9	4.9	36.879	0	58.104	365840	17	5	206900	0	0	0	136330	22613	0	0	0	0	0	0	0	0	0
P09591	sp|P09591|EFTU_PSEAE Elongation factor Tu OS=Pseudomonas aeruginosa (strain ATCC 15692 / DSM 22644 / CIP 104116 / JCM 14847 / LMG 12228 / 1C / PRS 101 / PAO1) OX=208964 GN=tufA PE=1 SV=2	317850	145190	303750	138550	0	123670	0	0	0	0	0	0	0	0	0	0	0	0	0	0	0	2	2	2	10.6	10.6	10.6	43.369	0	323.31	2016800	22	18	1027500	127510	477980	110980	95753	177080	0	0	0	0	0	0	0	0	0
P11436	sp|P11436|AMIE_PSEAE Aliphatic amidase OS=Pseudomonas aeruginosa (strain ATCC 15692 / DSM 22644 / CIP 104116 / JCM 14847 / LMG 12228 / 1C / PRS 101 / PAO1) OX=208964 GN=amiE PE=1 SV=2	0	0	0	0	0	0	0	0	0	0	0	0	0	0	0	0	0	0	0	0	0	1	1	1	5.2	5.2	5.2	38.494	0	14.216	28371	17	1	0	0	0	0	0	0	0	0	0	0	0	0	28371	0	0
P11724	sp|P11724|OTCA_PSEAE Ornithine carbamoyltransferase, anabolic OS=Pseudomonas aeruginosa (strain ATCC 15692 / DSM 22644 / CIP 104116 / JCM 14847 / LMG 12228 / 1C / PRS 101 / PAO1) OX=208964 GN=argF PE=1 SV=3	0	0	0	0	0	0	0	0	0	0	0	0	0	0	0	0	0	0	0	0	0	1	1	1	4.3	4.3	4.3	33.924	0	14.349	33069	16	1	0	0	33069	0	0	0	0	0	0	0	0	0	0	0	0
P13794	sp|P13794|PORF_PSEAE Outer membrane porin F OS=Pseudomonas aeruginosa (strain ATCC 15692 / DSM 22644 / CIP 104116 / JCM 14847 / LMG 12228 / 1C / PRS 101 / PAO1) OX=208964 GN=oprF PE=1 SV=1	897460	3535500	1946300	158890	0	360470	17018000	0	0	0	0	0	0	2072700	0	0	0	0	0	0	0	5	5	5	30.6	30.6	30.6	37.639	0	323.31	17226000	18	28	515500	3394500	1800300	142980	0	871970	8001200	0	0	0	0	0	222340	524750	0
P13981	sp|P13981|ARCA_PSEAE Arginine deiminase OS=Pseudomonas aeruginosa (strain ATCC 15692 / DSM 22644 / CIP 104116 / JCM 14847 / LMG 12228 / 1C / PRS 101 / PAO1) OX=208964 GN=arcA PE=1 SV=2	930230	371010	662230	460230	650770	773620	549780	0	0	0	0	0	0	0	0	0	0	0	0	0	676540	3	3	3	17	17	17	46.435	0	323.31	7044400	25	22	1749600	430040	918080	444180	886960	1819600	128500	0	0	0	0	0	0	0	0
P14165	sp|P14165|CISY_PSEAE Citrate synthase OS=Pseudomonas aeruginosa (strain ATCC 15692 / DSM 22644 / CIP 104116 / JCM 14847 / LMG 12228 / 1C / PRS 101 / PAO1) OX=208964 GN=gltA PE=1 SV=2	270260	0	0	0	0	156620	0	0	0	0	0	0	0	0	0	0	0	0	0	0	0	2	2	2	10	10	10	47.694	0	323.31	798790	22	9	413290	27351	50544	0	117170	184010	6430.1	0	0	0	0	0	0	0	0
P14756	sp|P14756|ELAS_PSEAE Elastase OS=Pseudomonas aeruginosa (strain ATCC 15692 / DSM 22644 / CIP 104116 / JCM 14847 / LMG 12228 / 1C / PRS 101 / PAO1) OX=208964 GN=lasB PE=1 SV=1	0	0	0	0	0	0	0	0	0	0	0	0	0	0	0	0	0	0	0	0	0	1	1	1	4.2	4.2	4.2	53.686	0	6.6042	100850	23	2	0	28824	0	0	0	0	0	0	0	0	0	0	0	0	0
P15276	sp|P15276|ALGP_PSEAE Transcriptional regulatory protein AlgP OS=Pseudomonas aeruginosa (strain ATCC 15692 / DSM 22644 / CIP 104116 / JCM 14847 / LMG 12228 / 1C / PRS 101 / PAO1) OX=208964 GN=algP PE=4 SV=2	0	0	0	0	0	0	0	0	0	0	0	0	0	0	0	0	0	0	0	0	0	1	1	1	4	4	4	34.49	0	323.31	636360	7	5	118460	257010	111090	0	96556	53245	0	0	0	0	0	0	0	0	0
P20580	sp|P20580|TRPE_PSEAE Anthranilate synthase component 1 OS=Pseudomonas aeruginosa (strain ATCC 15692 / DSM 22644 / CIP 104116 / JCM 14847 / LMG 12228 / 1C / PRS 101 / PAO1) OX=208964 GN=trpE PE=1 SV=1	0	0	0	0	0	0	0	0	0	0	0	0	0	0	0	0	0	0	0	0	0	1	1	1	3.9	3.9	3.9	54.555	0	17.176	87199	27	1	87199	0	0	0	0	0	0	0	0	0	0	0	0	0	0
P24559	sp|P24559|PILT_PSEAE Type IV pilus retraction ATPase PilT OS=Pseudomonas aeruginosa (strain ATCC 15692 / DSM 22644 / CIP 104116 / JCM 14847 / LMG 12228 / 1C / PRS 101 / PAO1) OX=208964 GN=pilT PE=1 SV=1	0	0	0	0	0	0	0	0	0	0	0	0	0	0	0	0	0	0	0	0	0	1	1	1	3.5	3.5	3.5	38.02	0	17.466	350120	18	3	0	104660	206970	0	0	0	0	0	0	0	0	0	0	0	0
P24735	sp|P24735|AMPC_PSEAE Beta-lactamase OS=Pseudomonas aeruginosa (strain ATCC 15692 / DSM 22644 / CIP 104116 / JCM 14847 / LMG 12228 / 1C / PRS 101 / PAO1) OX=208964 GN=ampC PE=1 SV=2	0	0	0	0	0	0	0	0	0	0	0	0	0	0	0	0	0	0	0	0	0	1	1	1	2.8	2.8	2.8	43.401	0	61.437	3223200	22	3	0	0	0	1453000	0	1715900	54261	0	0	0	0	0	0	0	0
P26876	sp|P26876|LIP_PSEAE Triacylglycerol lipase OS=Pseudomonas aeruginosa (strain ATCC 15692 / DSM 22644 / CIP 104116 / JCM 14847 / LMG 12228 / 1C / PRS 101 / PAO1) OX=208964 GN=lip PE=1 SV=2	0	0	0	0	0	0	0	0	0	0	0	0	0	0	0	0	0	0	0	0	0	1	1	1	6.1	6.1	6.1	32.722	0	21.337	44810	10	1	0	0	0	0	0	44810	0	0	0	0	0	0	0	0	0
P30720	sp|P30720|CH10_PSEAE Co-chaperonin GroES OS=Pseudomonas aeruginosa (strain ATCC 15692 / DSM 22644 / CIP 104116 / JCM 14847 / LMG 12228 / 1C / PRS 101 / PAO1) OX=208964 GN=groES PE=3 SV=1	0	0	0	0	0	0	0	0	0	0	0	0	0	0	0	0	0	0	0	0	0	1	1	1	10.3	10.3	10.3	10.267	0	6.1459	181240	5	1	0	0	0	0	181240	0	0	0	0	0	0	0	0	0	0
P33642	sp|P33642|GLYOX_PSEAE Glycine oxidase OS=Pseudomonas aeruginosa (strain ATCC 15692 / DSM 22644 / CIP 104116 / JCM 14847 / LMG 12228 / 1C / PRS 101 / PAO1) OX=208964 GN=thiO PE=3 SV=3	0	0	0	0	0	0	0	0	0	0	0	0	0	0	0	0	0	0	0	0	0	1	1	1	5.5	5.5	5.5	39.445	0	6.3305	78923	19	1	0	0	0	0	0	78923	0	0	0	0	0	0	0	0	0
P37798	sp|P37798|ACCC_PSEAE Biotin carboxylase OS=Pseudomonas aeruginosa (strain ATCC 15692 / DSM 22644 / CIP 104116 / JCM 14847 / LMG 12228 / 1C / PRS 101 / PAO1) OX=208964 GN=accC PE=1 SV=1	0	0	0	0	0	0	0	0	0	0	0	0	0	0	0	0	0	0	0	0	0	1	1	1	5.6	5.6	5.6	48.887	0	6.1315	56502	23	1	56502	0	0	0	0	0	0	0	0	0	0	0	0	0	0
P38100	sp|P38100|CARB_PSEAE Carbamoyl phosphate synthase large chain OS=Pseudomonas aeruginosa (strain ATCC 15692 / DSM 22644 / CIP 104116 / JCM 14847 / LMG 12228 / 1C / PRS 101 / PAO1) OX=208964 GN=carB PE=3 SV=3	0	0	0	0	0	0	0	0	0	0	0	0	0	0	0	0	0	0	0	0	0	5	5	5	9	9	9	117.33	0	178.16	935410	55	11	546060	0	67850	59521	0	197040	20784	0	0	0	0	0	19642	24523	0
P43336	sp|P43336|PHHC_PSEAE Aromatic-amino-acid aminotransferase OS=Pseudomonas aeruginosa (strain ATCC 15692 / DSM 22644 / CIP 104116 / JCM 14847 / LMG 12228 / 1C / PRS 101 / PAO1) OX=208964 GN=phhC PE=3 SV=2	0	0	0	0	0	0	0	0	0	0	0	0	0	0	0	0	0	0	0	0	0	1	1	1	3.5	3.5	3.5	43.273	0	5.964	40070	24	1	40070	0	0	0	0	0	0	0	0	0	0	0	0	0	0
P48372	sp|P48372|GYRA_PSEAE DNA gyrase subunit A OS=Pseudomonas aeruginosa (strain ATCC 15692 / DSM 22644 / CIP 104116 / JCM 14847 / LMG 12228 / 1C / PRS 101 / PAO1) OX=208964 GN=gyrA PE=3 SV=1	0	0	0	0	0	0	0	0	0	0	0	0	0	0	0	0	0	0	0	0	0	6	6	6	14.3	14.3	14.3	101.13	0	323.31	833070	42	11	478430	0	166000	34034	26322	128280	0	0	0	0	0	0	0	0	0
P50601	sp|P50601|TOLB_PSEAE Tol-Pal system protein TolB OS=Pseudomonas aeruginosa (strain ATCC 15692 / DSM 22644 / CIP 104116 / JCM 14847 / LMG 12228 / 1C / PRS 101 / PAO1) OX=208964 GN=tolB PE=1 SV=2	0	0	0	0	0	0	0	0	0	0	0	0	0	0	0	0	0	0	0	0	0	3	3	3	9	9	9	47.752	0	40.072	1377300	27	9	0	292640	37163	283710	0	415350	248870	0	0	0	0	0	55686	43882	0
P52111	sp|P52111|GLPD_PSEAE Glycerol-3-phosphate dehydrogenase OS=Pseudomonas aeruginosa (strain ATCC 15692 / DSM 22644 / CIP 104116 / JCM 14847 / LMG 12228 / 1C / PRS 101 / PAO1) OX=208964 GN=glpD PE=3 SV=2	0	0	0	0	0	0	0	0	0	0	0	0	0	0	0	0	0	0	0	0	0	1	1	1	4.3	4.3	4.3	57.134	0	279.24	444580	28	5	0	62826	58903	67708	0	167140	88002	0	0	0	0	0	0	0	0
P53593	sp|P53593|SUCC_PSEAE Succinate--CoA ligase [ADP-forming] subunit beta OS=Pseudomonas aeruginosa (strain ATCC 15692 / DSM 22644 / CIP 104116 / JCM 14847 / LMG 12228 / 1C / PRS 101 / PAO1) OX=208964 GN=sucC PE=1 SV=2	0	0	0	0	0	0	0	0	0	0	0	0	0	0	0	0	0	0	0	0	0	2	2	2	6.4	6.4	6.4	41.542	0	21.335	658010	24	2	651460	0	6551.7	0	0	0	0	0	0	0	0	0	0	0	0
P72173	sp|P72173|AAT_PSEAE Aspartate aminotransferase OS=Pseudomonas aeruginosa (strain ATCC 15692 / DSM 22644 / CIP 104116 / JCM 14847 / LMG 12228 / 1C / PRS 101 / PAO1) OX=208964 GN=aspC PE=3 SV=2	0	0	0	0	0	0	0	0	0	0	0	0	0	0	0	0	0	0	0	0	0	1	1	1	4.5	4.5	4.5	43.319	0	13.322	142190	27	2	117360	0	0	0	24829	0	0	0	0	0	0	0	0	0	0
Q03023	sp|Q03023|APRA_PSEAE Serralysin OS=Pseudomonas aeruginosa (strain ATCC 15692 / DSM 22644 / CIP 104116 / JCM 14847 / LMG 12228 / 1C / PRS 101 / PAO1) OX=208964 GN=aprA PE=1 SV=1	0	0	0	0	0	0	0	0	0	0	0	0	0	0	0	0	0	0	0	0	0	2	2	2	8.1	8.1	8.1	50.432	0	135.8	183680	19	2	0	0	0	141250	0	0	0	0	0	0	0	0	0	0	42427
Q51342	sp|Q51342|PUR1_PSEAE Amidophosphoribosyltransferase OS=Pseudomonas aeruginosa (strain ATCC 15692 / DSM 22644 / CIP 104116 / JCM 14847 / LMG 12228 / 1C / PRS 101 / PAO1) OX=208964 GN=purF PE=3 SV=3	0	0	0	0	0	0	0	0	0	0	0	0	0	0	0	0	0	0	0	0	0	2	2	2	8.6	8.6	8.6	55.369	0	104	149840	25	3	123720	0	0	26121	0	0	0	0	0	0	0	0	0	0	0
Q51344	sp|Q51344|DHAS_PSEAE Aspartate-semialdehyde dehydrogenase OS=Pseudomonas aeruginosa (strain ATCC 15692 / DSM 22644 / CIP 104116 / JCM 14847 / LMG 12228 / 1C / PRS 101 / PAO1) OX=208964 GN=asd PE=1 SV=2	0	0	0	0	0	0	0	0	0	0	0	0	0	0	0	0	0	0	0	0	0	1	1	1	3	3	3	40.494	0	7.3441	357800	17	4	141400	60058	125220	0	0	0	31123	0	0	0	0	0	0	0	0
Q51422	sp|Q51422|SYDND_PSEAE Aspartate--tRNA(Asp/Asn) ligase OS=Pseudomonas aeruginosa (strain ATCC 15692 / DSM 22644 / CIP 104116 / JCM 14847 / LMG 12228 / 1C / PRS 101 / PAO1) OX=208964 GN=aspS PE=1 SV=2	98705	0	0	0	217890	233180	0	0	0	0	0	0	0	0	0	0	0	0	0	0	0	2	2	2	5.6	5.6	5.6	66.207	0	323.31	1079800	28	11	137070	50954	133690	89030	233920	394400	19377	0	0	0	0	0	0	0	0
Q51480	sp|Q51480|NIRF_PSEAE Protein NirF OS=Pseudomonas aeruginosa (strain ATCC 15692 / DSM 22644 / CIP 104116 / JCM 14847 / LMG 12228 / 1C / PRS 101 / PAO1) OX=208964 GN=nirF PE=1 SV=1	0	0	0	0	0	0	0	0	0	0	0	0	0	0	0	0	0	0	0	0	0	1	1	1	3.1	3.1	3.1	43.338	0	12.966	72064	23	1	0	0	0	0	0	0	72064	0	0	0	0	0	0	0	0
Q59636	sp|Q59636|NDK_PSEAE Nucleoside diphosphate kinase OS=Pseudomonas aeruginosa (strain ATCC 15692 / DSM 22644 / CIP 104116 / JCM 14847 / LMG 12228 / 1C / PRS 101 / PAO1) OX=208964 GN=ndk PE=1 SV=2	0	0	0	0	0	0	0	0	0	0	0	0	0	0	0	0	0	0	0	0	0	1	1	1	16.1	16.1	16.1	15.592	0	75.714	298250	8	1	298250	0	0	0	0	0	0	0	0	0	0	0	0	0	0
Q59637	sp|Q59637|ODP1_PSEAE Pyruvate dehydrogenase E1 component OS=Pseudomonas aeruginosa (strain ATCC 15692 / DSM 22644 / CIP 104116 / JCM 14847 / LMG 12228 / 1C / PRS 101 / PAO1) OX=208964 GN=aceE PE=3 SV=2	0	0	2774300	1545600	912100	3102900	1309000	0	0	0	0	0	0	0	0	0	0	0	0	0	0	5	5	5	7.1	7.1	7.1	99.563	0	105.79	12619000	54	21	1128000	1585700	1674200	1919800	608790	3969100	534240	0	41706	0	92581	0	594440	0	0
Q59638	sp|Q59638|ODP2_PSEAE Dihydrolipoyllysine-residue acetyltransferase component of pyruvate dehydrogenase complex OS=Pseudomonas aeruginosa (strain ATCC 15692 / DSM 22644 / CIP 104116 / JCM 14847 / LMG 12228 / 1C / PRS 101 / PAO1) OX=208964 GN=aceF PE=2 SV=2	1505600	262420	1051500	1534300	509630	592390	161200	0	0	0	0	0	0	0	0	0	0	0	0	0	108210	4	4	4	8.6	8.6	8.6	56.708	0	323.31	9124300	31	30	3276800	278830	1428200	1794600	755410	1322100	84089	0	0	0	0	0	0	0	0
Q59643	sp|Q59643|HEM2_PSEAE Delta-aminolevulinic acid dehydratase OS=Pseudomonas aeruginosa (strain ATCC 15692 / DSM 22644 / CIP 104116 / JCM 14847 / LMG 12228 / 1C / PRS 101 / PAO1) OX=208964 GN=hemB PE=1 SV=1	81917	0	62953	0	0	0	0	0	0	0	0	0	0	0	0	0	0	0	0	0	0	2	2	2	11.3	11.3	11.3	37.037	0	36.739	269620	12	7	137260	25074	66487	0	24398	16394	0	0	0	0	0	0	0	0	0
Q59653	sp|Q59653|PYRB_PSEAE Aspartate carbamoyltransferase catalytic subunit OS=Pseudomonas aeruginosa (strain ATCC 15692 / DSM 22644 / CIP 104116 / JCM 14847 / LMG 12228 / 1C / PRS 101 / PAO1) OX=208964 GN=pyrB PE=3 SV=2	0	0	0	0	0	0	0	0	0	0	0	0	0	0	0	0	0	0	0	0	0	1	1	1	3.6	3.6	3.6	36.629	0.006006	5.7412	12017	22	1	0	0	0	12017	0	0	0	0	0	0	0	0	0	0	0
Q9HT14	sp|Q9HT14|ATP6_PSEAE ATP synthase subunit a OS=Pseudomonas aeruginosa (strain ATCC 15692 / DSM 22644 / CIP 104116 / JCM 14847 / LMG 12228 / 1C / PRS 101 / PAO1) OX=208964 GN=atpB PE=3 SV=1	0	0	0	0	0	0	0	0	0	0	0	0	0	0	0	0	0	0	0	0	0	1	1	1	5.5	5.5	5.5	31.92	0	6.2294	33502	9	1	0	0	0	0	0	0	33502	0	0	0	0	0	0	0	0
Q9HT22	sp|Q9HT22|GLMU_PSEAE Bifunctional protein GlmU OS=Pseudomonas aeruginosa (strain ATCC 15692 / DSM 22644 / CIP 104116 / JCM 14847 / LMG 12228 / 1C / PRS 101 / PAO1) OX=208964 GN=glmU PE=3 SV=1	0	0	0	0	0	0	0	0	0	0	0	0	0	0	0	0	0	0	0	0	0	2	2	2	8.8	8.8	8.8	48.851	0	55.229	179020	20	3	96275	0	0	0	0	82746	0	0	0	0	0	0	0	0	0
Q9HT47	tr|Q9HT47|Q9HT47_PSEAE Lipoprotein YgdI/YgdR-like SH3-like domain-containing protein OS=Pseudomonas aeruginosa (strain ATCC 15692 / DSM 22644 / CIP 104116 / JCM 14847 / LMG 12228 / 1C / PRS 101 / PAO1) OX=208964 GN=PA5526 PE=4 SV=1	0	0	0	0	0	0	0	0	0	0	0	0	0	0	0	0	0	0	0	0	0	1	1	1	35.7	35.7	35.7	7.9319	0	323.31	179570	2	3	43192	0	0	22047	0	0	0	0	0	0	0	0	0	0	0
Q9HT76	tr|Q9HT76|Q9HT76_PSEAE Vitamin B12-dependent ribonucleotide reductase OS=Pseudomonas aeruginosa (strain ATCC 15692 / DSM 22644 / CIP 104116 / JCM 14847 / LMG 12228 / 1C / PRS 101 / PAO1) OX=208964 GN=nrdJa PE=3 SV=1	0	0	0	0	0	0	0	0	0	0	0	0	0	0	0	0	0	0	0	0	0	1	1	1	1.9	1.9	1.9	82.74	0	29.492	343600	34	5	0	29944	39037	0	115060	134070	0	0	0	0	0	0	0	0	0
Q9HT80	sp|Q9HT80|DPO1_PSEAE DNA polymerase I OS=Pseudomonas aeruginosa (strain ATCC 15692 / DSM 22644 / CIP 104116 / JCM 14847 / LMG 12228 / 1C / PRS 101 / PAO1) OX=208964 GN=polA PE=3 SV=1	0	0	0	0	0	0	0	0	0	0	0	0	0	0	0	0	0	0	0	0	0	3	3	3	2.6	2.6	2.6	99.792	0	29.817	1933700	56	7	65898	1048300	401440	142870	0	275210	0	0	0	0	0	0	0	0	0
Q9HTD9	tr|Q9HTD9|Q9HTD9_PSEAE alcohol dehydrogenase OS=Pseudomonas aeruginosa (strain ATCC 15692 / DSM 22644 / CIP 104116 / JCM 14847 / LMG 12228 / 1C / PRS 101 / PAO1) OX=208964 GN=adhA PE=1 SV=1	0	407770	311730	0	852560	628240	0	0	0	0	0	0	0	0	0	0	0	0	0	0	0	2	2	2	8.2	8.2	8.2	35.911	0	323.31	2939900	17	12	315810	285840	289300	352170	565350	920190	106660	0	0	0	0	0	104640	0	0
Q9HTJ1	sp|Q9HTJ1|BETB_PSEAE NAD/NADP-dependent betaine aldehyde dehydrogenase OS=Pseudomonas aeruginosa (strain ATCC 15692 / DSM 22644 / CIP 104116 / JCM 14847 / LMG 12228 / 1C / PRS 101 / PAO1) OX=208964 GN=betB PE=1 SV=1	0	0	0	0	0	0	0	0	0	0	0	0	0	0	0	0	0	0	0	0	0	2	2	2	6.7	6.7	6.7	53.332	0	117.44	1743400	25	6	0	414180	1187900	0	0	0	84787	0	0	0	0	0	56547	0	0
Q9HTN8	sp|Q9HTN8|RL28_PSEAE Large ribosomal subunit protein bL28 OS=Pseudomonas aeruginosa (strain ATCC 15692 / DSM 22644 / CIP 104116 / JCM 14847 / LMG 12228 / 1C / PRS 101 / PAO1) OX=208964 GN=rpmB PE=1 SV=1	0	0	0	0	0	0	0	0	0	0	0	0	0	0	0	0	0	0	0	0	0	2	2	2	30.8	30.8	30.8	9.0655	0	54.816	676440	5	9	33166	42159	81418	41300	123040	279820	13923	0	0	0	0	0	0	0	0
Q9HTP2	tr|Q9HTP2|Q9HTP2_PSEAE Probable aldehyde dehydrogenase OS=Pseudomonas aeruginosa (strain ATCC 15692 / DSM 22644 / CIP 104116 / JCM 14847 / LMG 12228 / 1C / PRS 101 / PAO1) OX=208964 GN=PA5312 PE=1 SV=1	0	94231	133490	0	138960	120110	0	0	0	0	0	0	0	0	0	0	0	0	0	0	0	3	3	3	12.3	12.3	12.3	53.143	0	323.31	994560	23	12	380160	82914	122780	0	143710	219460	0	0	0	0	0	0	45542	0	0
Q9HTR6	tr|Q9HTR6|Q9HTR6_PSEAE Nitrogen regulatory protein P-II 2 OS=Pseudomonas aeruginosa (strain ATCC 15692 / DSM 22644 / CIP 104116 / JCM 14847 / LMG 12228 / 1C / PRS 101 / PAO1) OX=208964 GN=glnK PE=3 SV=1	0	0	0	0	0	0	0	0	0	0	0	0	0	0	0	0	0	0	0	0	0	2	2	2	16.1	16.1	16.1	12.286	0	31.147	230120	8	3	0	0	0	0	0	0	0	230120	0	0	0	0	0	0	0
Q9HTV3	sp|Q9HTV3|UBID_PSEAE 3-octaprenyl-4-hydroxybenzoate carboxy-lyase OS=Pseudomonas aeruginosa (strain ATCC 15692 / DSM 22644 / CIP 104116 / JCM 14847 / LMG 12228 / 1C / PRS 101 / PAO1) OX=208964 GN=ubiD PE=3 SV=1	0	0	254390	0	0	0	0	0	0	0	0	0	0	0	0	0	0	0	377820	0	0	1	1	1	3.7	3.7	3.7	54.62	0	45.587	653770	23	6	104530	185330	231630	0	0	0	0	0	0	0	0	0	0	0	0
Q9HTW6	tr|Q9HTW6|Q9HTW6_PSEAE Xaa-Pro aminopeptidase OS=Pseudomonas aeruginosa (strain ATCC 15692 / DSM 22644 / CIP 104116 / JCM 14847 / LMG 12228 / 1C / PRS 101 / PAO1) OX=208964 GN=pepP PE=1 SV=1	0	0	175990	0	0	0	0	0	0	0	0	0	0	0	0	0	0	0	687240	0	0	1	1	1	5	5	5	49.71	0	163.5	758570	24	8	235150	48725	150560	0	0	0	0	0	0	0	0	0	70769	30472	0
Q9HTX7	sp|Q9HTX7|GCSP2_PSEAE Glycine dehydrogenase (decarboxylating) 2 OS=Pseudomonas aeruginosa (strain ATCC 15692 / DSM 22644 / CIP 104116 / JCM 14847 / LMG 12228 / 1C / PRS 101 / PAO1) OX=208964 GN=gcvP2 PE=3 SV=1	0	0	0	0	0	0	0	0	0	0	0	0	0	0	0	0	0	0	0	0	0	1	1	1	2	2	2	104.71	0	9.6054	113760	39	2	0	0	0	0	0	0	0	0	0	0	0	0	113760	0	0
Q9HTZ7	sp|Q9HTZ7|PCKA_PSEAE Phosphoenolpyruvate carboxykinase (ATP) OS=Pseudomonas aeruginosa (strain ATCC 15692 / DSM 22644 / CIP 104116 / JCM 14847 / LMG 12228 / 1C / PRS 101 / PAO1) OX=208964 GN=pckA PE=3 SV=1	0	0	0	0	0	0	0	0	0	0	0	0	0	0	0	0	0	0	0	0	0	1	1	1	3.3	3.3	3.3	55.731	0	16.881	43808	29	1	0	0	0	43808	0	0	0	0	0	0	0	0	0	0	0
Q9HU43	sp|Q9HU43|HIS4_PSEAE 1-(5-phosphoribosyl)-5-[(5-phosphoribosylamino)methylideneamino] imidazole-4-carboxamide isomerase OS=Pseudomonas aeruginosa (strain ATCC 15692 / DSM 22644 / CIP 104116 / JCM 14847 / LMG 12228 / 1C / PRS 101 / PAO1) OX=208964 GN=hisA P	0	0	0	0	0	0	0	0	0	0	0	0	0	0	0	0	0	0	0	0	0	2	2	2	12.2	12.2	12.2	25.938	0	11.738	68877	16	2	0	0	50898	0	17979	0	0	0	0	0	0	0	0	0	0
Q9HU66	sp|Q9HU66|THII_PSEAE tRNA sulfurtransferase OS=Pseudomonas aeruginosa (strain ATCC 15692 / DSM 22644 / CIP 104116 / JCM 14847 / LMG 12228 / 1C / PRS 101 / PAO1) OX=208964 GN=thiI PE=3 SV=1	0	0	0	0	0	0	0	0	0	0	0	0	0	0	0	0	0	0	0	0	0	1	1	1	3.7	3.7	3.7	54.849	0	21.099	23018	25	1	0	0	0	0	0	23018	0	0	0	0	0	0	0	0	0
Q9HUA5	sp|Q9HUA5|OPGG_PSEAE Glucans biosynthesis protein G OS=Pseudomonas aeruginosa (strain ATCC 15692 / DSM 22644 / CIP 104116 / JCM 14847 / LMG 12228 / 1C / PRS 101 / PAO1) OX=208964 GN=opgG PE=3 SV=1	0	0	0	0	0	0	0	0	0	0	0	0	0	0	0	0	0	0	0	0	0	1	1	1	5	5	5	59.476	0	12.407	53480	27	1	53480	0	0	0	0	0	0	0	0	0	0	0	0	0	0
Q9HUD0	sp|Q9HUD0|RL31_PSEAE Large ribosomal subunit protein bL31 OS=Pseudomonas aeruginosa (strain ATCC 15692 / DSM 22644 / CIP 104116 / JCM 14847 / LMG 12228 / 1C / PRS 101 / PAO1) OX=208964 GN=rpmE PE=1 SV=1	0	0	0	0	0	0	0	0	0	0	0	0	0	0	0	0	0	0	0	0	0	1	1	1	29.6	29.6	29.6	7.9201	0	162.88	1473700	4	11	163770	25085	25608	0	935220	276960	26413	0	0	0	0	0	0	0	0
Q9HUD3	tr|Q9HUD3|Q9HUD3_PSEAE NADP-dependent malic enzyme OS=Pseudomonas aeruginosa (strain ATCC 15692 / DSM 22644 / CIP 104116 / JCM 14847 / LMG 12228 / 1C / PRS 101 / PAO1) OX=208964 GN=PA5046 PE=3 SV=1	273490	0	208700	288790	0	0	0	0	0	0	0	0	0	0	0	0	0	0	0	0	0	3	3	3	6.9	6.9	6.9	45.428	0	19.076	1265200	24	12	512290	45044	316740	211890	0	0	42884	0	0	0	0	0	62796	0	0
Q9HUD5	tr|Q9HUD5|Q9HUD5_PSEAE Glutamate synthase [NADPH] large chain OS=Pseudomonas aeruginosa (strain ATCC 15692 / DSM 22644 / CIP 104116 / JCM 14847 / LMG 12228 / 1C / PRS 101 / PAO1) OX=208964 GN=gltB PE=3 SV=1	0	0	0	0	0	0	0	0	0	0	0	0	0	0	0	0	0	0	0	0	0	2	2	2	1.6	1.6	1.6	161.61	0	13.824	220770	75	5	20391	0	68399	0	0	0	0	26179	0	0	0	0	42672	0	0
Q9HUG8	sp|Q9HUG8|MSBA_PSEAE ATP-dependent lipid A-core flippase OS=Pseudomonas aeruginosa (strain ATCC 15692 / DSM 22644 / CIP 104116 / JCM 14847 / LMG 12228 / 1C / PRS 101 / PAO1) OX=208964 GN=msbA PE=1 SV=1	0	0	0	0	0	0	0	0	0	0	0	0	0	0	0	0	0	0	0	0	0	1	1	1	3.3	3.3	3.3	66.431	0	116.52	84413	28	2	0	37574	46838	0	0	0	0	0	0	0	0	0	0	0	0
Q9HUJ3	tr|Q9HUJ3|Q9HUJ3_PSEAE DUF3298 domain-containing protein OS=Pseudomonas aeruginosa (strain ATCC 15692 / DSM 22644 / CIP 104116 / JCM 14847 / LMG 12228 / 1C / PRS 101 / PAO1) OX=208964 GN=PA4972 PE=1 SV=1	0	0	0	0	0	0	0	0	0	0	0	0	0	0	0	0	0	0	0	0	0	1	1	1	5.2	5.2	5.2	27.854	0	9.7334	1435500	17	5	0	0	0	0	0	0	792200	0	442920	0	106130	0	59945	34311	0
Q9HUK1	sp|Q9HUK1|PARC_PSEAE DNA topoisomerase 4 subunit A OS=Pseudomonas aeruginosa (strain ATCC 15692 / DSM 22644 / CIP 104116 / JCM 14847 / LMG 12228 / 1C / PRS 101 / PAO1) OX=208964 GN=parC PE=3 SV=1	0	0	0	0	0	0	0	0	0	0	0	0	0	0	0	0	0	0	0	0	0	2	2	2	5.2	5.2	5.2	83.364	0	18.229	117960	34	2	0	0	0	0	0	117960	0	0	0	0	0	0	0	0	0
Q9HUM0	sp|Q9HUM0|HFQ_PSEAE RNA-binding protein Hfq OS=Pseudomonas aeruginosa (strain ATCC 15692 / DSM 22644 / CIP 104116 / JCM 14847 / LMG 12228 / 1C / PRS 101 / PAO1) OX=208964 GN=hfq PE=1 SV=1	0	0	0	0	0	0	0	0	0	0	0	0	0	0	0	0	0	0	0	0	0	1	1	1	15.9	15.9	15.9	9.1034	0	17.443	12651000	6	18	0	1172200	688450	1836100	562450	972730	1052700	1505900	36303	0	210710	0	1251500	0	1771300
Q9HUM5	sp|Q9HUM5|HISZ_PSEAE ATP phosphoribosyltransferase regulatory subunit OS=Pseudomonas aeruginosa (strain ATCC 15692 / DSM 22644 / CIP 104116 / JCM 14847 / LMG 12228 / 1C / PRS 101 / PAO1) OX=208964 GN=hisZ PE=3 SV=1	0	0	0	0	0	0	0	0	0	0	0	0	0	0	0	0	0	0	0	0	0	2	2	2	4.6	4.6	4.6	42.546	0	35.144	148520	20	2	11703	0	136820	0	0	0	0	0	0	0	0	0	0	0	0
Q9HUM6	sp|Q9HUM6|PURA_PSEAE Adenylosuccinate synthetase OS=Pseudomonas aeruginosa (strain ATCC 15692 / DSM 22644 / CIP 104116 / JCM 14847 / LMG 12228 / 1C / PRS 101 / PAO1) OX=208964 GN=purA PE=3 SV=1	0	0	0	0	0	0	0	0	0	0	0	0	0	0	0	0	0	0	0	0	0	2	2	2	12.8	12.8	12.8	46.814	0	60.268	102640	20	2	36017	0	0	0	66623	0	0	0	0	0	0	0	0	0	0
Q9HUM7	tr|Q9HUM7|Q9HUM7_PSEAE Ribonuclease R OS=Pseudomonas aeruginosa (strain ATCC 15692 / DSM 22644 / CIP 104116 / JCM 14847 / LMG 12228 / 1C / PRS 101 / PAO1) OX=208964 GN=rnr PE=3 SV=1	0	0	0	0	0	0	0	0	0	0	0	0	0	0	0	0	0	0	0	0	0	2	2	2	4.6	4.6	4.6	100.15	0	15.801	129860	47	3	50581	0	0	0	37481	41793	0	0	0	0	0	0	0	0	0
Q9HUM9	sp|Q9HUM9|RS6_PSEAE Small ribosomal subunit protein bS6 OS=Pseudomonas aeruginosa (strain ATCC 15692 / DSM 22644 / CIP 104116 / JCM 14847 / LMG 12228 / 1C / PRS 101 / PAO1) OX=208964 GN=rpsF PE=1 SV=1	1068200	321520	812320	1203400	666490	491040	0	0	0	0	0	0	0	1443600	0	0	0	0	2119600	0	540480	3	3	3	25.9	25.9	25.9	16.164	0	323.31	5179500	8	21	542750	289440	766060	919150	486130	884390	16120	0	0	0	0	0	0	353420	0
Q9HUN2	sp|Q9HUN2|RL9_PSEAE Large ribosomal subunit protein bL9 OS=Pseudomonas aeruginosa (strain ATCC 15692 / DSM 22644 / CIP 104116 / JCM 14847 / LMG 12228 / 1C / PRS 101 / PAO1) OX=208964 GN=rplI PE=1 SV=1	0	0	0	0	0	0	0	0	0	0	0	0	0	0	0	0	0	0	0	0	0	3	3	3	33.8	33.8	33.8	15.532	0	116.82	144870	9	4	0	0	70367	0	0	0	0	0	0	0	0	0	0	0	0
Q9HUV9	sp|Q9HUV9|PUR9_PSEAE Bifunctional purine biosynthesis protein PurH OS=Pseudomonas aeruginosa (strain ATCC 15692 / DSM 22644 / CIP 104116 / JCM 14847 / LMG 12228 / 1C / PRS 101 / PAO1) OX=208964 GN=purH PE=3 SV=1	0	0	0	0	0	0	0	0	0	0	0	0	0	0	0	0	0	0	0	0	0	1	1	1	4.1	4.1	4.1	57.665	0	7.3066	156840	33	2	109030	0	47811	0	0	0	0	0	0	0	0	0	0	0	0
Q9HUY5	tr|Q9HUY5|Q9HUY5_PSEAE Magnesium-transporting ATPase, P-type 1 OS=Pseudomonas aeruginosa (strain ATCC 15692 / DSM 22644 / CIP 104116 / JCM 14847 / LMG 12228 / 1C / PRS 101 / PAO1) OX=208964 GN=mgtA PE=3 SV=1	0	0	0	0	0	0	0	0	0	0	0	0	0	0	0	0	0	0	0	0	0	1	1	1	1.8	1.8	1.8	100.05	0	6.0378	2005900	40	5	0	483550	0	0	0	0	0	0	0	0	0	0	0	0	0
Q9HV42	sp|Q9HV42|GRPE_PSEAE Protein GrpE OS=Pseudomonas aeruginosa (strain ATCC 15692 / DSM 22644 / CIP 104116 / JCM 14847 / LMG 12228 / 1C / PRS 101 / PAO1) OX=208964 GN=grpE PE=3 SV=1	0	0	0	0	0	0	0	0	0	0	0	0	0	0	0	0	0	0	0	0	0	2	2	2	20.4	20.4	20.4	20.702	0	323.31	257760	11	4	106970	0	150790	0	0	0	0	0	0	0	0	0	0	0	0
Q9HV43	sp|Q9HV43|DNAK_PSEAE Chaperone protein DnaK OS=Pseudomonas aeruginosa (strain ATCC 15692 / DSM 22644 / CIP 104116 / JCM 14847 / LMG 12228 / 1C / PRS 101 / PAO1) OX=208964 GN=dnaK PE=3 SV=1	320240	0	278300	189970	186780	215350	0	0	0	0	0	0	0	0	0	0	0	0	0	0	0	6	6	6	20.1	20.1	20.1	68.402	0	323.31	1877600	34	21	920710	35162	507870	56978	136380	142710	0	0	0	0	0	0	22390	0	0
Q9HV54	tr|Q9HV54|Q9HV54_PSEAE Transcription termination/antitermination protein NusA OS=Pseudomonas aeruginosa (strain ATCC 15692 / DSM 22644 / CIP 104116 / JCM 14847 / LMG 12228 / 1C / PRS 101 / PAO1) OX=208964 GN=nusA PE=3 SV=1	0	0	0	0	0	0	0	0	0	0	0	0	0	0	0	0	0	0	0	0	0	2	2	2	10.1	10.1	10.1	54.658	0	184.89	1604800	22	8	592950	0	376980	201280	274480	136140	22989	0	0	0	0	0	0	0	0
Q9HV55	sp|Q9HV55|IF2_PSEAE Translation initiation factor IF-2 OS=Pseudomonas aeruginosa (strain ATCC 15692 / DSM 22644 / CIP 104116 / JCM 14847 / LMG 12228 / 1C / PRS 101 / PAO1) OX=208964 GN=infB PE=1 SV=1	0	0	0	0	0	0	0	0	0	0	0	0	0	0	0	0	0	0	0	0	0	3	3	3	6.9	6.9	6.9	90.911	0	77.975	134320	43	4	12952	0	0	0	0	121370	0	0	0	0	0	0	0	0	0
Q9HV59	sp|Q9HV59|PNP_PSEAE Polyribonucleotide nucleotidyltransferase OS=Pseudomonas aeruginosa (strain ATCC 15692 / DSM 22644 / CIP 104116 / JCM 14847 / LMG 12228 / 1C / PRS 101 / PAO1) OX=208964 GN=pnp PE=1 SV=1	241450	312980	323940	770310	0	2685700	239610	0	0	0	0	0	0	0	0	0	0	0	0	0	0	6	6	6	14.4	14.4	14.4	75.452	0	323.31	6107300	34	22	791820	159600	252550	649070	234290	3727100	175090	0	0	0	0	0	104790	13044	0
Q9HV67	sp|Q9HV67|G6PI_PSEAE Glucose-6-phosphate isomerase OS=Pseudomonas aeruginosa (strain ATCC 15692 / DSM 22644 / CIP 104116 / JCM 14847 / LMG 12228 / 1C / PRS 101 / PAO1) OX=208964 GN=pgi PE=3 SV=1	0	0	0	0	0	0	0	0	0	0	0	0	0	0	0	0	0	0	0	0	0	1	1	1	2.5	2.5	2.5	61.944	0	21.23	254980	26	4	0	59168	63000	53461	0	79356	0	0	0	0	0	0	0	0	0
Q9HVA8	tr|Q9HVA8|Q9HVA8_PSEAE Ferric iron-binding periplasmic protein HitA OS=Pseudomonas aeruginosa (strain ATCC 15692 / DSM 22644 / CIP 104116 / JCM 14847 / LMG 12228 / 1C / PRS 101 / PAO1) OX=208964 GN=hitA PE=1 SV=1	0	0	0	0	0	0	0	0	0	0	0	0	0	0	0	0	0	0	0	0	0	1	1	1	4.8	4.8	4.8	36.149	0	6.3217	26664	16	1	0	0	0	0	0	0	0	0	0	0	0	0	0	0	0
Q9HVA9	tr|Q9HVA9|Q9HVA9_PSEAE Chromosome partitioning protein ParA OS=Pseudomonas aeruginosa (strain ATCC 15692 / DSM 22644 / CIP 104116 / JCM 14847 / LMG 12228 / 1C / PRS 101 / PAO1) OX=208964 GN=PA4686 PE=4 SV=1	0	0	0	0	0	0	0	0	0	0	0	0	0	0	0	0	0	0	0	0	0	1	1	1	1.5	1.5	1.5	106.83	0	20.457	20792	53	1	0	0	0	0	0	20792	0	0	0	0	0	0	0	0	0
Q9HVB9	tr|Q9HVB9|Q9HVB9_PSEAE Carbonic anhydrase OS=Pseudomonas aeruginosa (strain ATCC 15692 / DSM 22644 / CIP 104116 / JCM 14847 / LMG 12228 / 1C / PRS 101 / PAO1) OX=208964 GN=PA4676 PE=1 SV=1	0	0	0	0	0	0	0	0	0	0	0	0	0	0	0	0	0	0	0	0	0	1	1	1	8.4	8.4	8.4	24.223	0	6.8668	16712	13	1	0	0	0	0	0	0	16712	0	0	0	0	0	0	0	0
Q9HVC4	sp|Q9HVC4|RL25_PSEAE Large ribosomal subunit protein bL25 OS=Pseudomonas aeruginosa (strain ATCC 15692 / DSM 22644 / CIP 104116 / JCM 14847 / LMG 12228 / 1C / PRS 101 / PAO1) OX=208964 GN=rplY PE=1 SV=1	165260	0	0	0	0	0	0	0	0	0	0	0	0	0	0	0	0	0	0	0	418680	5	5	5	32.8	32.8	32.8	21.962	0	323.31	3632600	11	12	392540	0	0	650390	388920	1635300	193760	0	0	0	0	0	66596	45162	0
Q9HVE7	tr|Q9HVE7|Q9HVE7_PSEAE Probable purine/pyrimidine phosphoribosyl transferase OS=Pseudomonas aeruginosa (strain ATCC 15692 / DSM 22644 / CIP 104116 / JCM 14847 / LMG 12228 / 1C / PRS 101 / PAO1) OX=208964 GN=PA4645 PE=4 SV=1	0	0	0	0	0	0	0	0	0	0	0	0	0	0	0	0	0	0	0	0	0	1	1	1	9.7	9.7	9.7	20.639	0.0030395	5.8357	48811	12	1	48811	0	0	0	0	0	0	0	0	0	0	0	0	0	0
Q9HVF2	tr|Q9HVF2|Q9HVF2_PSEAE Lipoprotein OS=Pseudomonas aeruginosa (strain ATCC 15692 / DSM 22644 / CIP 104116 / JCM 14847 / LMG 12228 / 1C / PRS 101 / PAO1) OX=208964 GN=PA4639 PE=4 SV=1	0	0	0	0	0	0	0	0	0	0	0	0	0	0	0	0	0	0	0	0	0	1	1	1	7.7	7.7	7.7	20.735	0	212.58	746580	13	6	0	47573	28774	17361	0	26836	626030	0	0	0	0	0	0	0	0
Q9HVG6	tr|Q9HVG6|Q9HVG6_PSEAE Filamentous haemagglutinin FhaB/tRNA nuclease CdiA-like TPS domain-containing protein OS=Pseudomonas aeruginosa (strain ATCC 15692 / DSM 22644 / CIP 104116 / JCM 14847 / LMG 12228 / 1C / PRS 101 / PAO1) OX=208964 GN=PA4625 PE=4 SV=1	0	0	0	0	0	0	0	0	0	0	0	0	0	0	0	0	0	0	0	0	0	1	1	1	0.5	0.5	0.5	219.75	0.0089286	5.6958	276370	80	1	0	0	0	0	0	276370	0	0	0	0	0	0	0	0	0
Q9HVH7	sp|Q9HVH7|MSCL_PSEAE Large-conductance mechanosensitive channel OS=Pseudomonas aeruginosa (strain ATCC 15692 / DSM 22644 / CIP 104116 / JCM 14847 / LMG 12228 / 1C / PRS 101 / PAO1) OX=208964 GN=mscL PE=3 SV=1	0	0	0	0	0	0	0	0	0	0	0	0	0	0	0	0	0	0	0	0	0	1	1	1	16.8	16.8	16.8	14.432	0	8.8747	70901	5	3	0	42952	10198	0	0	0	17751	0	0	0	0	0	0	0	0
Q9HVI7	sp|Q9HVI7|GLYA3_PSEAE Serine hydroxymethyltransferase 3 OS=Pseudomonas aeruginosa (strain ATCC 15692 / DSM 22644 / CIP 104116 / JCM 14847 / LMG 12228 / 1C / PRS 101 / PAO1) OX=208964 GN=glyA3 PE=3 SV=1	0	0	0	0	0	0	0	0	0	0	0	0	0	0	0	0	0	0	0	0	0	1	1	1	2.2	2.2	2.2	45.157	0.0088235	5.6487	88087	19	1	88087	0	0	0	0	0	0	0	0	0	0	0	0	0	0
Q9HVJ1	tr|Q9HVJ1|Q9HVJ1_PSEAE Energy-dependent translational throttle protein EttA OS=Pseudomonas aeruginosa (strain ATCC 15692 / DSM 22644 / CIP 104116 / JCM 14847 / LMG 12228 / 1C / PRS 101 / PAO1) OX=208964 GN=ettA PE=3 SV=1	0	0	0	0	0	0	0	0	0	0	0	0	0	0	0	0	0	0	0	0	0	1	1	1	4.3	4.3	4.3	61.32	0	7.9093	4983.9	32	1	4983.9	0	0	0	0	0	0	0	0	0	0	0	0	0	0
Q9HVL9	sp|Q9HVL9|PROB_PSEAE Glutamate 5-kinase OS=Pseudomonas aeruginosa (strain ATCC 15692 / DSM 22644 / CIP 104116 / JCM 14847 / LMG 12228 / 1C / PRS 101 / PAO1) OX=208964 GN=proB PE=3 SV=1	0	0	0	0	0	0	0	0	0	0	0	0	0	0	0	0	0	0	0	0	0	1	1	1	6.2	6.2	6.2	39.845	0	7.9584	47450	16	2	15448	0	0	0	0	32002	0	0	0	0	0	0	0	0	0
Q9HVM1	sp|Q9HVM1|RS20_PSEAE Small ribosomal subunit protein bS20 OS=Pseudomonas aeruginosa (strain ATCC 15692 / DSM 22644 / CIP 104116 / JCM 14847 / LMG 12228 / 1C / PRS 101 / PAO1) OX=208964 GN=rpsT PE=1 SV=3	0	0	0	0	0	0	0	0	0	0	0	0	0	0	0	0	0	0	0	0	0	1	1	1	15.4	15.4	15.4	9.9175	0	6.0038	18672	4	1	0	18672	0	0	0	0	0	0	0	0	0	0	0	0	0
Q9HVM4	sp|Q9HVM4|SYI_PSEAE Isoleucine--tRNA ligase OS=Pseudomonas aeruginosa (strain ATCC 15692 / DSM 22644 / CIP 104116 / JCM 14847 / LMG 12228 / 1C / PRS 101 / PAO1) OX=208964 GN=ileS PE=3 SV=1	0	0	0	0	0	0	0	0	0	0	0	0	0	0	0	0	0	0	0	0	0	1	1	1	1.6	1.6	1.6	105.46	0	32.99	360090	44	4	0	0	126450	0	41293	0	73616	0	0	0	0	0	0	0	0
Q9HVT2	sp|Q9HVT2|A2MGH_PSEAE Alpha-2-macroglobulin homolog OS=Pseudomonas aeruginosa (strain ATCC 15692 / DSM 22644 / CIP 104116 / JCM 14847 / LMG 12228 / 1C / PRS 101 / PAO1) OX=208964 GN=PA4489 PE=3 SV=1	0	0	0	0	0	0	0	0	0	0	0	0	0	0	0	0	0	0	0	0	0	2	2	2	3.2	3.2	3.2	167.43	0	23.558	65520	75	3	0	0	0	0	0	13655	0	27994	0	0	0	0	0	0	23871
Q9HVT7	sp|Q9HVT7|GATB_PSEAE Aspartyl/glutamyl-tRNA(Asn/Gln) amidotransferase subunit B OS=Pseudomonas aeruginosa (strain ATCC 15692 / DSM 22644 / CIP 104116 / JCM 14847 / LMG 12228 / 1C / PRS 101 / PAO1) OX=208964 GN=gatB PE=1 SV=1	0	0	0	0	0	0	0	0	0	0	0	0	0	0	0	0	0	0	0	0	0	1	1	1	4.4	4.4	4.4	53.081	0	65.29	281810	29	5	81489	0	94897	39580	65846	0	0	0	0	0	0	0	0	0	0
Q9HVW8	sp|Q9HVW8|HIS1_PSEAE ATP phosphoribosyltransferase OS=Pseudomonas aeruginosa (strain ATCC 15692 / DSM 22644 / CIP 104116 / JCM 14847 / LMG 12228 / 1C / PRS 101 / PAO1) OX=208964 GN=hisG PE=3 SV=1	0	0	0	0	0	0	0	0	0	0	0	0	0	0	0	0	0	0	0	0	0	2	2	2	19	19	19	22.844	0	34.1	216790	11	3	0	0	0	0	65413	151380	0	0	0	0	0	0	0	0	0
Q9HVY2	sp|Q9HVY2|RL13_PSEAE Large ribosomal subunit protein uL13 OS=Pseudomonas aeruginosa (strain ATCC 15692 / DSM 22644 / CIP 104116 / JCM 14847 / LMG 12228 / 1C / PRS 101 / PAO1) OX=208964 GN=rplM PE=1 SV=1	0	0	0	0	0	0	0	0	0	0	0	0	0	0	0	0	0	0	0	0	0	1	1	1	9.9	9.9	9.9	16.028	0	16.722	45598	6	1	0	45598	0	0	0	0	0	0	0	0	0	0	0	0	0
Q9HVY3	sp|Q9HVY3|RS9_PSEAE Small ribosomal subunit protein uS9 OS=Pseudomonas aeruginosa (strain ATCC 15692 / DSM 22644 / CIP 104116 / JCM 14847 / LMG 12228 / 1C / PRS 101 / PAO1) OX=208964 GN=rpsI PE=1 SV=1	0	0	0	0	0	0	0	0	0	0	0	0	0	0	0	0	0	0	0	0	0	1	1	1	8.5	8.5	8.5	14.615	0	323.31	40840000	5	14	2306200	6708100	3780500	4493900	3914800	8988600	6914300	42880	0	0	0	0	793570	704260	0
Q9HVZ4	sp|Q9HVZ4|MRAZ_PSEAE Transcriptional regulator MraZ OS=Pseudomonas aeruginosa (strain ATCC 15692 / DSM 22644 / CIP 104116 / JCM 14847 / LMG 12228 / 1C / PRS 101 / PAO1) OX=208964 GN=mraZ PE=3 SV=1	0	0	0	0	0	0	0	0	0	0	0	0	0	0	0	0	0	0	0	0	0	1	1	1	6.6	6.6	6.6	17.111	0	5.9879	918450	6	3	0	0	334100	0	0	0	0	250640	0	0	0	0	333720	0	0
Q9HW65	tr|Q9HW65|Q9HW65_PSEAE DJ-1/PfpI domain-containing protein OS=Pseudomonas aeruginosa (strain ATCC 15692 / DSM 22644 / CIP 104116 / JCM 14847 / LMG 12228 / 1C / PRS 101 / PAO1) OX=208964 GN=PA4336 PE=3 SV=1	0	0	0	0	0	0	0	0	0	0	0	0	0	0	0	0	0	0	0	0	0	1	1	1	6.7	6.7	6.7	21.025	0	6.527	157720	7	1	157720	0	0	0	0	0	0	0	0	0	0	0	0	0	0
Q9HW68	tr|Q9HW68|Q9HW68_PSEAE Fumarate hydratase class I OS=Pseudomonas aeruginosa (strain ATCC 15692 / DSM 22644 / CIP 104116 / JCM 14847 / LMG 12228 / 1C / PRS 101 / PAO1) OX=208964 GN=PA4333 PE=3 SV=1	0	0	0	0	0	0	0	0	0	0	0	0	0	0	0	0	0	0	0	0	0	1	1	1	3.4	3.4	3.4	54.763	0	246.35	329360	26	5	132520	34694	90055	0	47374	0	0	0	0	0	0	0	0	0	0
Q9HW86	tr|Q9HW86|Q9HW86_PSEAE MvaT OS=Pseudomonas aeruginosa (strain ATCC 15692 / DSM 22644 / CIP 104116 / JCM 14847 / LMG 12228 / 1C / PRS 101 / PAO1) OX=208964 GN=mvaT PE=1 SV=1	0	0	0	0	0	0	0	0	0	0	0	0	0	0	0	0	0	0	0	0	0	1	1	1	8.9	8.9	8.9	14.18	0.008982	5.7133	16825	8	1	16825	0	0	0	0	0	0	0	0	0	0	0	0	0	0
Q9HWB5	tr|Q9HWB5|Q9HWB5_PSEAE RecBCD enzyme subunit RecC OS=Pseudomonas aeruginosa (strain ATCC 15692 / DSM 22644 / CIP 104116 / JCM 14847 / LMG 12228 / 1C / PRS 101 / PAO1) OX=208964 GN=recC PE=3 SV=1	0	0	0	0	0	0	0	0	0	0	0	0	0	0	0	0	0	0	0	0	0	1	1	1	2	2	2	132.65	0	78.597	150920	69	2	0	0	150920	0	0	0	0	0	0	0	0	0	0	0	0
Q9HWC4	sp|Q9HWC4|NUSG_PSEAE Transcription termination/antitermination protein NusG OS=Pseudomonas aeruginosa (strain ATCC 15692 / DSM 22644 / CIP 104116 / JCM 14847 / LMG 12228 / 1C / PRS 101 / PAO1) OX=208964 GN=nusG PE=3 SV=1	0	0	0	0	0	0	0	0	0	0	0	0	0	0	0	0	0	0	0	0	0	1	1	1	12.4	12.4	12.4	20.162	0.0030675	5.8653	32732	11	1	32732	0	0	0	0	0	0	0	0	0	0	0	0	0	0
Q9HWC5	sp|Q9HWC5|RL11_PSEAE Large ribosomal subunit protein uL11 OS=Pseudomonas aeruginosa (strain ATCC 15692 / DSM 22644 / CIP 104116 / JCM 14847 / LMG 12228 / 1C / PRS 101 / PAO1) OX=208964 GN=rplK PE=1 SV=1	0	0	0	0	0	0	0	0	0	0	0	0	0	0	0	0	0	0	0	0	0	1	1	1	14	14	14	14.907	0	68.406	1916100	9	9	752410	85911	79932	215440	398400	175000	0	0	0	0	0	0	0	59384	0
Q9HWC6	sp|Q9HWC6|RL1_PSEAE Large ribosomal subunit protein uL1 OS=Pseudomonas aeruginosa (strain ATCC 15692 / DSM 22644 / CIP 104116 / JCM 14847 / LMG 12228 / 1C / PRS 101 / PAO1) OX=208964 GN=rplA PE=3 SV=1	700920	6897600	4193600	1922000	3229400	3294900	961610	0	0	0	0	0	0	502490	0	0	0	0	0	0	916950	5	5	5	32.9	32.9	32.9	24.234	0	323.31	22405000	14	44	1232200	5557400	3801400	1455900	3904300	4984000	295550	0	0	0	0	0	0	97051	0
Q9HWC7	sp|Q9HWC7|RL10_PSEAE Large ribosomal subunit protein uL10 OS=Pseudomonas aeruginosa (strain ATCC 15692 / DSM 22644 / CIP 104116 / JCM 14847 / LMG 12228 / 1C / PRS 101 / PAO1) OX=208964 GN=rplJ PE=1 SV=1	0	0	0	0	0	371910	181760	0	0	0	0	0	0	271530	0	0	0	0	0	0	0	2	2	2	19.3	19.3	19.3	17.634	0	195.34	1057100	6	10	0	19349	13892	0	0	706750	85151	0	0	0	0	0	0	78949	0
Q9HWD2;Q9I244	sp|Q9HWD2|EFG1_PSEAE Elongation factor G 1 OS=Pseudomonas aeruginosa (strain ATCC 15692 / DSM 22644 / CIP 104116 / JCM 14847 / LMG 12228 / 1C / PRS 101 / PAO1) OX=208964 GN=fusA PE=1 SV=1	0	0	0	0	0	0	0	0	0	0	0	0	0	0	0	0	0	0	0	0	0	5	5	5	12.6	12.6	12.6	77.784	0	323.31	2316200	43	11	2069300	30383	33389	0	71050	112070	0	0	0	0	0	0	0	0	0
Q9HWD4	sp|Q9HWD4|RS10_PSEAE Small ribosomal subunit protein uS10 OS=Pseudomonas aeruginosa (strain ATCC 15692 / DSM 22644 / CIP 104116 / JCM 14847 / LMG 12228 / 1C / PRS 101 / PAO1) OX=208964 GN=rpsJ PE=1 SV=1	0	0	0	0	0	0	0	0	0	0	0	0	0	0	0	0	0	0	0	0	0	2	2	2	21.4	21.4	21.4	11.766	0	16.828	40853000	7	7	0	9065000	11078000	7382900	0	7356500	4852600	0	0	0	0	0	0	0	0
Q9HWD6	sp|Q9HWD6|RL4_PSEAE Large ribosomal subunit protein uL4 OS=Pseudomonas aeruginosa (strain ATCC 15692 / DSM 22644 / CIP 104116 / JCM 14847 / LMG 12228 / 1C / PRS 101 / PAO1) OX=208964 GN=rplD PE=1 SV=1	0	0	0	55028	0	43841	0	0	0	0	0	0	0	0	0	0	0	0	0	0	0	3	3	3	28	28	28	21.64	0	323.31	371590	11	10	0	34972	30744	53503	0	120020	44169	40173	0	0	0	0	0	0	0
Q9HWD7	sp|Q9HWD7|RL23_PSEAE Large ribosomal subunit protein uL23 OS=Pseudomonas aeruginosa (strain ATCC 15692 / DSM 22644 / CIP 104116 / JCM 14847 / LMG 12228 / 1C / PRS 101 / PAO1) OX=208964 GN=rplW PE=1 SV=1	0	0	0	0	0	0	0	0	0	0	0	0	0	0	0	0	0	0	0	0	0	1	1	1	18.2	18.2	18.2	10.95	0	27.456	120820	6	3	42724	0	20015	0	0	58084	0	0	0	0	0	0	0	0	0
Q9HWD8	sp|Q9HWD8|RL2_PSEAE Large ribosomal subunit protein uL2 OS=Pseudomonas aeruginosa (strain ATCC 15692 / DSM 22644 / CIP 104116 / JCM 14847 / LMG 12228 / 1C / PRS 101 / PAO1) OX=208964 GN=rplB PE=1 SV=1	0	0	83826	0	0	0	0	0	0	0	0	0	0	0	0	0	0	0	0	0	56388	5	5	5	22	22	22	29.579	0	323.31	1282800	15	12	12668	69881	179240	0	279780	681350	0	0	0	0	0	0	0	0	0
Q9HWD9	sp|Q9HWD9|RS19_PSEAE Small ribosomal subunit protein uS19 OS=Pseudomonas aeruginosa (strain ATCC 15692 / DSM 22644 / CIP 104116 / JCM 14847 / LMG 12228 / 1C / PRS 101 / PAO1) OX=208964 GN=rpsS PE=1 SV=1	0	0	0	0	0	0	0	0	0	0	0	0	0	0	0	0	0	0	0	0	0	1	1	1	11	11	11	10.357	0	47.615	7507700	5	12	1777700	223610	300200	824080	572140	213360	2468700	39452	0	0	9325.4	0	246530	407940	0
Q9HWE0	sp|Q9HWE0|RL22_PSEAE Large ribosomal subunit protein uL22 OS=Pseudomonas aeruginosa (strain ATCC 15692 / DSM 22644 / CIP 104116 / JCM 14847 / LMG 12228 / 1C / PRS 101 / PAO1) OX=208964 GN=rplV PE=1 SV=1	0	0	0	0	0	0	0	0	0	0	0	0	0	0	0	0	0	0	0	0	0	2	2	2	20	20	20	11.911	0	36.981	754050	5	7	403580	9193.4	0	0	77315	263960	0	0	0	0	0	0	0	0	0
Q9HWE1	sp|Q9HWE1|RS3_PSEAE Small ribosomal subunit protein uS3 OS=Pseudomonas aeruginosa (strain ATCC 15692 / DSM 22644 / CIP 104116 / JCM 14847 / LMG 12228 / 1C / PRS 101 / PAO1) OX=208964 GN=rpsC PE=1 SV=1	56576	0	0	375890	276120	334220	622100	0	0	0	0	0	0	0	0	0	0	0	0	0	0	2	2	2	17.1	17.1	17.1	25.838	0	323.31	1842400	13	19	80808	37644	38339	381200	267080	633390	303320	0	0	0	0	0	0	19945	0
Q9HWE2	sp|Q9HWE2|RL16_PSEAE Large ribosomal subunit protein uL16 OS=Pseudomonas aeruginosa (strain ATCC 15692 / DSM 22644 / CIP 104116 / JCM 14847 / LMG 12228 / 1C / PRS 101 / PAO1) OX=208964 GN=rplP PE=1 SV=1	0	172830	0	355870	0	3799200	0	0	0	0	0	0	0	0	0	0	0	0	0	0	0	3	3	3	27	27	27	15.401	0	323.31	7372600	6	13	0	173680	50917	288420	439210	6082000	236630	32340	0	0	0	0	0	0	0
Q9HWE3	sp|Q9HWE3|RL29_PSEAE Large ribosomal subunit protein uL29 OS=Pseudomonas aeruginosa (strain ATCC 15692 / DSM 22644 / CIP 104116 / JCM 14847 / LMG 12228 / 1C / PRS 101 / PAO1) OX=208964 GN=rpmC PE=1 SV=1	0	0	0	0	0	0	0	0	0	0	0	0	0	0	0	0	0	0	0	0	0	1	1	1	31.7	31.7	31.7	7.2013	0	19.599	12634	3	1	0	0	0	0	0	0	12634	0	0	0	0	0	0	0	0
Q9HWE7	sp|Q9HWE7|RL5_PSEAE Large ribosomal subunit protein uL5 OS=Pseudomonas aeruginosa (strain ATCC 15692 / DSM 22644 / CIP 104116 / JCM 14847 / LMG 12228 / 1C / PRS 101 / PAO1) OX=208964 GN=rplE PE=1 SV=1	589690	0	0	0	2527100	1313200	603990	0	0	0	0	0	0	0	0	0	0	0	0	0	0	4	4	4	22.9	22.9	22.9	20.392	0	323.31	6803900	10	16	702630	107750	66651	51390	2833800	2764200	172760	0	0	0	0	0	0	0	0
Q9HWE9	sp|Q9HWE9|RS8_PSEAE Small ribosomal subunit protein uS8 OS=Pseudomonas aeruginosa (strain ATCC 15692 / DSM 22644 / CIP 104116 / JCM 14847 / LMG 12228 / 1C / PRS 101 / PAO1) OX=208964 GN=rpsH PE=1 SV=1	0	0	0	0	0	0	0	0	0	0	0	0	0	0	0	0	0	0	0	0	0	2	2	2	19.2	19.2	19.2	14.17	0	13.12	121540	9	2	0	0	34449	0	0	87089	0	0	0	0	0	0	0	0	0
Q9HWF0	sp|Q9HWF0|RL6_PSEAE Large ribosomal subunit protein uL6 OS=Pseudomonas aeruginosa (strain ATCC 15692 / DSM 22644 / CIP 104116 / JCM 14847 / LMG 12228 / 1C / PRS 101 / PAO1) OX=208964 GN=rplF PE=1 SV=1	0	0	0	0	0	0	0	0	0	0	0	0	0	0	0	0	0	0	0	0	0	2	2	2	15.3	15.3	15.3	19.099	0	26.408	104950	9	4	0	0	20970	26933	0	0	0	0	0	0	0	0	0	0	0
Q9HWF2	sp|Q9HWF2|RS5_PSEAE Small ribosomal subunit protein uS5 OS=Pseudomonas aeruginosa (strain ATCC 15692 / DSM 22644 / CIP 104116 / JCM 14847 / LMG 12228 / 1C / PRS 101 / PAO1) OX=208964 GN=rpsE PE=1 SV=1	0	0	0	0	0	0	0	0	0	0	0	0	0	0	0	0	0	0	0	0	0	1	1	1	8.4	8.4	8.4	17.625	0	9.3398	15212	10	1	0	15212	0	0	0	0	0	0	0	0	0	0	0	0	0
Q9HWF3	sp|Q9HWF3|RL30_PSEAE Large ribosomal subunit protein uL30 OS=Pseudomonas aeruginosa (strain ATCC 15692 / DSM 22644 / CIP 104116 / JCM 14847 / LMG 12228 / 1C / PRS 101 / PAO1) OX=208964 GN=rpmD PE=1 SV=3	0	0	0	0	0	0	0	0	0	0	0	0	0	0	0	0	0	0	0	0	0	1	1	1	24.1	24.1	24.1	6.4775	0	17.877	53715	1	1	0	0	0	0	53715	0	0	0	0	0	0	0	0	0	0
Q9HWF7	sp|Q9HWF7|RS13_PSEAE Small ribosomal subunit protein uS13 OS=Pseudomonas aeruginosa (strain ATCC 15692 / DSM 22644 / CIP 104116 / JCM 14847 / LMG 12228 / 1C / PRS 101 / PAO1) OX=208964 GN=rpsM PE=1 SV=1	0	0	0	0	0	0	0	0	0	0	0	0	0	0	0	0	0	0	0	0	0	1	1	1	14.4	14.4	14.4	13.265	0	11.221	17871	7	1	0	17871	0	0	0	0	0	0	0	0	0	0	0	0	0
Q9HWF9	sp|Q9HWF9|FTNA_PSEAE Bacterial ferritin OS=Pseudomonas aeruginosa (strain ATCC 15692 / DSM 22644 / CIP 104116 / JCM 14847 / LMG 12228 / 1C / PRS 101 / PAO1) OX=208964 GN=ftnA PE=1 SV=1	0	0	0	0	0	0	0	0	0	0	0	0	0	0	0	0	0	0	0	0	0	1	1	1	7.1	7.1	7.1	17.94	0	7.7419	46048	9	2	0	25370	20679	0	0	0	0	0	0	0	0	0	0	0	0
Q9HWL0	tr|Q9HWL0|Q9HWL0_PSEAE Probable protease OS=Pseudomonas aeruginosa (strain ATCC 15692 / DSM 22644 / CIP 104116 / JCM 14847 / LMG 12228 / 1C / PRS 101 / PAO1) OX=208964 GN=PA4171 PE=3 SV=1	0	0	0	0	0	0	0	0	0	0	0	0	0	0	0	0	0	0	0	0	0	1	1	1	10.7	10.7	10.7	20.076	0	6.4334	364190	11	3	0	0	0	81002	0	163050	0	0	0	0	0	0	0	0	0
Q9HWW1	tr|Q9HWW1|Q9HWW1_PSEAE Outer membrane protein OprG OS=Pseudomonas aeruginosa (strain ATCC 15692 / DSM 22644 / CIP 104116 / JCM 14847 / LMG 12228 / 1C / PRS 101 / PAO1) OX=208964 GN=oprG PE=1 SV=1	0	0	0	0	0	0	0	0	0	0	0	0	0	0	0	0	0	0	0	0	0	2	2	2	9.1	9.1	9.1	25.193	0	84.76	1789000	9	5	0	0	596550	350630	0	817000	24856	0	0	0	0	0	0	0	0
Q9HWX5	sp|Q9HWX5|RISB_PSEAE 6,7-dimethyl-8-ribityllumazine synthase OS=Pseudomonas aeruginosa (strain ATCC 15692 / DSM 22644 / CIP 104116 / JCM 14847 / LMG 12228 / 1C / PRS 101 / PAO1) OX=208964 GN=ribH PE=3 SV=1	0	0	0	0	0	0	0	0	0	0	0	0	0	0	0	0	0	0	0	0	0	1	1	1	8.2	8.2	8.2	16.413	0	18.706	225720	9	5	0	30978	0	68395	0	67401	58943	0	0	0	0	0	0	0	0
Q9HWY5	sp|Q9HWY5|EX7S_PSEAE Exodeoxyribonuclease 7 small subunit OS=Pseudomonas aeruginosa (strain ATCC 15692 / DSM 22644 / CIP 104116 / JCM 14847 / LMG 12228 / 1C / PRS 101 / PAO1) OX=208964 GN=xseB PE=3 SV=1	0	0	0	0	0	0	0	0	0	0	0	0	0	0	0	0	0	0	0	0	0	1	1	1	20	20	20	8.9728	0	40.671	15836	5	1	0	0	15836	0	0	0	0	0	0	0	0	0	0	0	0
Q9I2C4;Q9HX05	tr|Q9I2C4|Q9I2C4_PSEAE NAD+ dependent aldehyde dehydrogenase ExaC OS=Pseudomonas aeruginosa (strain ATCC 15692 / DSM 22644 / CIP 104116 / JCM 14847 / LMG 12228 / 1C / PRS 101 / PAO1) OX=208964 GN=exaC PE=1 SV=1;tr|Q9HX05|Q9HX05_PSEAE Probable aldehyde dehy	342900	96865	172510	199050	0	101340	172420	0	0	0	0	0	735290	0	0	0	0	0	0	0	0	4	4	4	16	16	16	54.892	0	203.23	1858500	23	21	838610	99183	146750	229370	79448	189360	56299	0	0	0	0	0	219440	0	0
Q9HX20	sp|Q9HX20|PROA_PSEAE Gamma-glutamyl phosphate reductase OS=Pseudomonas aeruginosa (strain ATCC 15692 / DSM 22644 / CIP 104116 / JCM 14847 / LMG 12228 / 1C / PRS 101 / PAO1) OX=208964 GN=proA PE=3 SV=1	0	0	0	0	0	0	0	0	0	0	0	0	0	0	0	0	0	0	0	0	0	2	2	2	6.7	6.7	6.7	45.044	0	12.314	163100	23	2	163100	0	0	0	0	0	0	0	0	0	0	0	0	0	0
Q9HX76	tr|Q9HX76|Q9HX76_PSEAE Probable DNA binding protein OS=Pseudomonas aeruginosa (strain ATCC 15692 / DSM 22644 / CIP 104116 / JCM 14847 / LMG 12228 / 1C / PRS 101 / PAO1) OX=208964 GN=PA3940 PE=3 SV=1	129050	0	0	0	69772	0	0	0	0	0	0	0	0	0	0	0	0	0	0	0	0	2	2	2	33.3	33.3	33.3	9.8923	0	119.06	313620	5	6	144300	0	27216	0	83907	58203	0	0	0	0	0	0	0	0	0
Q9HXA4	tr|Q9HXA4|Q9HXA4_PSEAE Extracelullar DNA degradation protein, EddB OS=Pseudomonas aeruginosa (strain ATCC 15692 / DSM 22644 / CIP 104116 / JCM 14847 / LMG 12228 / 1C / PRS 101 / PAO1) OX=208964 GN=eddB PE=4 SV=1	0	0	0	0	0	0	0	0	0	0	0	0	0	0	0	0	0	0	0	0	0	1	1	1	2.7	2.7	2.7	83.078	0	8.1565	329450	38	3	0	0	0	53443	145330	130680	0	0	0	0	0	0	0	0	0
Q9HXB2	tr|Q9HXB2|Q9HXB2_PSEAE Fe(III) dicitrate transport protein FecA OS=Pseudomonas aeruginosa (strain ATCC 15692 / DSM 22644 / CIP 104116 / JCM 14847 / LMG 12228 / 1C / PRS 101 / PAO1) OX=208964 GN=fecA PE=3 SV=1	0	0	0	0	0	0	0	0	0	0	0	0	0	0	0	0	0	0	0	0	0	2	2	2	4.2	4.2	4.2	85.466	0	24.798	105710	33	3	0	0	0	0	0	0	69914	19313	0	0	0	0	0	0	16480
Q9HXH0	sp|Q9HXH0|SYV_PSEAE Valine--tRNA ligase OS=Pseudomonas aeruginosa (strain ATCC 15692 / DSM 22644 / CIP 104116 / JCM 14847 / LMG 12228 / 1C / PRS 101 / PAO1) OX=208964 GN=valS PE=1 SV=1	0	0	0	0	0	0	0	0	0	0	0	0	0	0	0	0	0	0	0	0	0	3	3	3	6.1	6.1	6.1	107.71	0	23.267	109320	50	3	23012	0	0	86306	0	0	0	0	0	0	0	0	0	0	0
Q9HXI3	tr|Q9HXI3|Q9HXI3_PSEAE Glycine zipper 2TM domain-containing protein OS=Pseudomonas aeruginosa (strain ATCC 15692 / DSM 22644 / CIP 104116 / JCM 14847 / LMG 12228 / 1C / PRS 101 / PAO1) OX=208964 GN=PA3819 PE=4 SV=1	0	0	0	0	0	0	0	0	0	0	0	0	0	0	0	0	0	0	0	0	0	2	2	2	13.2	13.2	13.2	18.972	0	78.343	237890	10	3	0	0	0	0	0	0	237890	0	0	0	0	0	0	0	0
Q9HXI8	sp|Q9HXI8|ISCS_PSEAE Cysteine desulfurase IscS OS=Pseudomonas aeruginosa (strain ATCC 15692 / DSM 22644 / CIP 104116 / JCM 14847 / LMG 12228 / 1C / PRS 101 / PAO1) OX=208964 GN=iscS PE=3 SV=1	0	0	0	0	0	0	0	0	0	0	0	0	0	0	0	0	0	0	0	0	0	2	2	2	9.4	9.4	9.4	44.666	0	17.912	139870	25	3	0	0	52650	0	0	77178	10045	0	0	0	0	0	0	0	0
Q9HXK5	sp|Q9HXK5|LEU1_PSEAE 2-isopropylmalate synthase OS=Pseudomonas aeruginosa (strain ATCC 15692 / DSM 22644 / CIP 104116 / JCM 14847 / LMG 12228 / 1C / PRS 101 / PAO1) OX=208964 GN=leuA PE=3 SV=2	0	0	0	0	0	0	0	0	0	0	0	0	0	0	0	0	0	0	0	0	0	2	2	2	7	7	7	61.726	0	50.909	63192	29	2	38284	0	24909	0	0	0	0	0	0	0	0	0	0	0	0
Q9HXM5	tr|Q9HXM5|Q9HXM5_PSEAE Inosine-5-monophosphate dehydrogenase OS=Pseudomonas aeruginosa (strain ATCC 15692 / DSM 22644 / CIP 104116 / JCM 14847 / LMG 12228 / 1C / PRS 101 / PAO1) OX=208964 GN=guaB PE=1 SV=1	0	0	0	0	0	0	0	0	0	0	0	0	0	0	0	0	0	0	0	0	0	1	1	1	2	2	2	51.707	0	47.614	2477900	25	3	0	359590	2118300	0	0	0	0	0	0	0	0	0	0	0	0
Q9HXP3	sp|Q9HXP3|PURT_PSEAE Formate-dependent phosphoribosylglycinamide formyltransferase OS=Pseudomonas aeruginosa (strain ATCC 15692 / DSM 22644 / CIP 104116 / JCM 14847 / LMG 12228 / 1C / PRS 101 / PAO1) OX=208964 GN=purT PE=3 SV=1	0	0	0	0	0	0	0	0	0	0	0	0	0	0	0	0	0	0	0	0	0	1	1	1	4.3	4.3	4.3	42.342	0	7.9609	44730	25	1	0	0	0	0	0	44730	0	0	0	0	0	0	0	0	0
Q9HXP9	sp|Q9HXP9|RS16_PSEAE Small ribosomal subunit protein bS16 OS=Pseudomonas aeruginosa (strain ATCC 15692 / DSM 22644 / CIP 104116 / JCM 14847 / LMG 12228 / 1C / PRS 101 / PAO1) OX=208964 GN=rpsP PE=1 SV=1	0	0	0	0	0	0	0	0	0	0	0	0	0	0	0	0	0	0	0	0	0	1	1	1	16.9	16.9	16.9	9.2043	0	7.1123	34119	4	1	0	34119	0	0	0	0	0	0	0	0	0	0	0	0	0
Q9HXQ2	sp|Q9HXQ2|RL19_PSEAE Large ribosomal subunit protein bL19 OS=Pseudomonas aeruginosa (strain ATCC 15692 / DSM 22644 / CIP 104116 / JCM 14847 / LMG 12228 / 1C / PRS 101 / PAO1) OX=208964 GN=rplS PE=1 SV=1	0	0	0	0	0	0	0	0	0	0	0	0	0	0	0	0	0	0	0	0	0	2	2	2	26.7	26.7	26.7	13.032	0	41.188	166730	6	6	22679	42595	21260	29319	0	50878	0	0	0	0	0	0	0	0	0
Q9HXU0	sp|Q9HXU0|SYK_PSEAE Lysine--tRNA ligase OS=Pseudomonas aeruginosa (strain ATCC 15692 / DSM 22644 / CIP 104116 / JCM 14847 / LMG 12228 / 1C / PRS 101 / PAO1) OX=208964 GN=lysS PE=3 SV=1	202330	0	108320	0	0	0	0	0	0	0	0	0	0	0	0	0	0	0	0	0	0	2	2	2	5.2	5.2	5.2	57.328	0	37.558	571100	31	7	301030	39986	99469	130620	0	0	0	0	0	0	0	0	0	0	0
Q9HXZ2	sp|Q9HXZ2|ACCA_PSEAE Acetyl-coenzyme A carboxylase carboxyl transferase subunit alpha OS=Pseudomonas aeruginosa (strain ATCC 15692 / DSM 22644 / CIP 104116 / JCM 14847 / LMG 12228 / 1C / PRS 101 / PAO1) OX=208964 GN=accA PE=1 SV=1	0	0	0	0	0	0	0	0	0	0	0	0	0	0	0	0	0	0	0	0	0	3	3	3	16.5	16.5	16.5	34.947	0	323.31	497980	16	4	0	0	0	43821	0	454150	0	0	0	0	0	0	0	0	0
Q9HXZ5	sp|Q9HXZ5|ENO_PSEAE Enolase OS=Pseudomonas aeruginosa (strain ATCC 15692 / DSM 22644 / CIP 104116 / JCM 14847 / LMG 12228 / 1C / PRS 101 / PAO1) OX=208964 GN=eno PE=3 SV=1	0	0	0	0	0	0	0	0	0	0	0	0	0	0	0	0	0	0	0	0	0	2	2	2	12.6	12.6	12.6	45.195	0	136.1	192490	16	3	178140	0	0	0	0	14352	0	0	0	0	0	0	0	0	0
Q9HY02	tr|Q9HY02|Q9HY02_PSEAE S-formylglutathione hydrolase OS=Pseudomonas aeruginosa (strain ATCC 15692 / DSM 22644 / CIP 104116 / JCM 14847 / LMG 12228 / 1C / PRS 101 / PAO1) OX=208964 GN=PA3628 PE=3 SV=1	0	0	0	0	0	0	0	0	0	0	0	0	0	0	0	0	0	0	0	0	0	1	1	1	3.5	3.5	3.5	31.275	0	6.0364	52862	13	1	0	0	0	52862	0	0	0	0	0	0	0	0	0	0	0
Q9HY13	tr|Q9HY13|Q9HY13_PSEAE Xylulose 5-phosphate/Fructose 6-phosphate phosphoketolase N-terminal domain-containing protein OS=Pseudomonas aeruginosa (strain ATCC 15692 / DSM 22644 / CIP 104116 / JCM 14847 / LMG 12228 / 1C / PRS 101 / PAO1) OX=208964 GN=PA3613 P	0	0	0	0	0	0	0	0	0	0	0	0	0	0	0	0	0	0	0	0	0	3	3	3	4.7	4.7	4.7	88.378	0	36.259	414710	40	7	293820	0	35779	51125	0	0	33985	0	0	0	0	0	0	0	0
Q9HY82	sp|Q9HY82|RNT_PSEAE Ribonuclease T OS=Pseudomonas aeruginosa (strain ATCC 15692 / DSM 22644 / CIP 104116 / JCM 14847 / LMG 12228 / 1C / PRS 101 / PAO1) OX=208964 GN=rnt PE=1 SV=1	0	0	0	0	0	0	0	0	0	0	0	0	0	0	0	0	0	0	0	0	0	2	2	2	17	17	17	24.723	0	15.826	140880	9	2	0	0	92422	0	0	48457	0	0	0	0	0	0	0	0	0
Q9HYC8	tr|Q9HYC8|Q9HYC8_PSEAE Iron-sulfur cluster carrier protein OS=Pseudomonas aeruginosa (strain ATCC 15692 / DSM 22644 / CIP 104116 / JCM 14847 / LMG 12228 / 1C / PRS 101 / PAO1) OX=208964 GN=PA3481 PE=3 SV=1	0	0	0	0	0	0	0	0	0	0	0	0	0	0	0	0	0	0	0	0	0	1	1	1	5.8	5.8	5.8	38.888	0	6.2655	114130	16	1	0	0	0	0	0	114130	0	0	0	0	0	0	0	0	0
Q9HYD5	sp|Q9HYD5|MAO1_PSEAE NAD-dependent malic enzyme OS=Pseudomonas aeruginosa (strain ATCC 15692 / DSM 22644 / CIP 104116 / JCM 14847 / LMG 12228 / 1C / PRS 101 / PAO1) OX=208964 GN=maeA PE=3 SV=1	0	0	0	0	0	0	0	0	0	0	0	0	0	0	0	0	0	0	0	0	0	1	1	1	3.7	3.7	3.7	62.42	0	5.9838	98225	22	1	98225	0	0	0	0	0	0	0	0	0	0	0	0	0	0
Q9HYQ8	sp|Q9HYQ8|HLDD_PSEAE ADP-L-glycero-D-manno-heptose-6-epimerase OS=Pseudomonas aeruginosa (strain ATCC 15692 / DSM 22644 / CIP 104116 / JCM 14847 / LMG 12228 / 1C / PRS 101 / PAO1) OX=208964 GN=hldD PE=3 SV=2	0	0	0	0	0	0	0	0	0	0	0	0	0	0	0	0	0	0	0	0	0	1	1	1	5.5	5.5	5.5	37.188	0	323.31	646570	20	7	104140	54723	157080	153790	0	86123	0	0	0	0	0	0	0	0	0
Q9HYV7	sp|Q9HYV7|BEKAS_PSEAE Beta-ketodecanoyl-[acyl-carrier-protein] synthase OS=Pseudomonas aeruginosa (strain ATCC 15692 / DSM 22644 / CIP 104116 / JCM 14847 / LMG 12228 / 1C / PRS 101 / PAO1) OX=208964 GN=PA3286 PE=1 SV=1	0	0	0	0	0	0	0	0	0	0	0	0	0	0	0	0	0	0	0	0	0	1	1	1	4.6	4.6	4.6	38.171	0	34.679	39528	19	1	0	0	0	0	0	39528	0	0	0	0	0	0	0	0	0
Q9HYX8	tr|Q9HYX8|Q9HYX8_PSEAE Peptidyl-prolyl cis-trans isomerase OS=Pseudomonas aeruginosa (strain ATCC 15692 / DSM 22644 / CIP 104116 / JCM 14847 / LMG 12228 / 1C / PRS 101 / PAO1) OX=208964 GN=PA3262 PE=1 SV=1	0	0	0	0	0	0	0	0	0	0	0	0	0	0	0	0	0	0	0	0	0	1	1	1	7.9	7.9	7.9	26.845	0	56.1	12797	13	1	0	12797	0	0	0	0	0	0	0	0	0	0	0	0	0
Q9HYZ6	tr|Q9HYZ6|Q9HYZ6_PSEAE Septum site-determining protein MinD OS=Pseudomonas aeruginosa (strain ATCC 15692 / DSM 22644 / CIP 104116 / JCM 14847 / LMG 12228 / 1C / PRS 101 / PAO1) OX=208964 GN=minD PE=1 SV=1	0	0	0	0	0	0	0	0	0	0	0	0	0	0	0	0	0	0	0	0	0	1	1	1	5.9	5.9	5.9	29.635	0	10.514	55085	13	1	0	0	0	0	0	55085	0	0	0	0	0	0	0	0	0
Q9HZ67	sp|Q9HZ67|CMPDT_PSEAE Bifunctional chorismate mutase/prephenate dehydratase OS=Pseudomonas aeruginosa (strain ATCC 15692 / DSM 22644 / CIP 104116 / JCM 14847 / LMG 12228 / 1C / PRS 101 / PAO1) OX=208964 GN=pheA PE=3 SV=1	0	0	0	0	0	0	0	0	0	0	0	0	0	0	0	0	0	0	0	0	0	1	1	1	2.7	2.7	2.7	40.632	0.0060606	5.8125	146680	21	1	0	0	146680	0	0	0	0	0	0	0	0	0	0	0	0
Q9HZA6	sp|Q9HZA6|FIMV_PSEAE Motility hub protein FimV OS=Pseudomonas aeruginosa (strain ATCC 15692 / DSM 22644 / CIP 104116 / JCM 14847 / LMG 12228 / 1C / PRS 101 / PAO1) OX=208964 GN=fimV PE=1 SV=1	0	0	0	0	0	0	0	0	0	0	0	0	0	0	0	0	0	0	0	0	0	1	1	1	2.1	2.1	2.1	96.928	0	25.272	324980	36	3	128580	0	125710	0	70691	0	0	0	0	0	0	0	0	0	0
Q9HZC5	tr|Q9HZC5|Q9HZC5_PSEAE Aminopeptidase N OS=Pseudomonas aeruginosa (strain ATCC 15692 / DSM 22644 / CIP 104116 / JCM 14847 / LMG 12228 / 1C / PRS 101 / PAO1) OX=208964 GN=pepN PE=3 SV=1	0	0	0	0	0	0	0	0	0	0	0	0	0	0	0	0	0	0	0	0	0	1	1	1	2.5	2.5	2.5	100.05	0	30.314	94797	52	4	0	0	19270	26637	0	0	22874	0	0	0	0	0	26016	0	0
Q9HZE0	sp|Q9HZE0|DHE2_PSEAE NAD-specific glutamate dehydrogenase OS=Pseudomonas aeruginosa (strain ATCC 15692 / DSM 22644 / CIP 104116 / JCM 14847 / LMG 12228 / 1C / PRS 101 / PAO1) OX=208964 GN=gdhB PE=1 SV=1	0	0	0	0	0	0	0	0	0	0	0	0	0	0	0	0	0	0	0	0	0	1	1	1	1	1	1	182.64	0	7.3094	23140	86	1	0	0	0	0	0	23140	0	0	0	0	0	0	0	0	0
Q9HZJ2	sp|Q9HZJ2|FADB_PSEAE Fatty acid oxidation complex subunit alpha OS=Pseudomonas aeruginosa (strain ATCC 15692 / DSM 22644 / CIP 104116 / JCM 14847 / LMG 12228 / 1C / PRS 101 / PAO1) OX=208964 GN=fadB PE=3 SV=1	0	0	0	0	0	0	0	0	0	0	0	0	0	0	0	0	0	0	0	0	0	1	1	1	2.1	2.1	2.1	76.953	0	74.113	1097900	36	10	347150	71334	77814	102550	56092	221380	74741	0	0	0	0	0	43315	55750	0
Q9HZJ3	sp|Q9HZJ3|FADA_PSEAE 3-ketoacyl-CoA thiolase OS=Pseudomonas aeruginosa (strain ATCC 15692 / DSM 22644 / CIP 104116 / JCM 14847 / LMG 12228 / 1C / PRS 101 / PAO1) OX=208964 GN=fadA PE=3 SV=1	0	0	0	0	0	0	0	0	0	0	0	0	0	0	0	0	0	0	0	0	0	1	1	1	4.1	4.1	4.1	41.643	0	111.56	3261900	16	11	114800	330850	937140	306390	0	129250	0	0	0	0	44836	0	209150	118770	0
Q9HZK4	tr|Q9HZK4|Q9HZK4_PSEAE Glyceraldehyde-3-phosphate dehydrogenase OS=Pseudomonas aeruginosa (strain ATCC 15692 / DSM 22644 / CIP 104116 / JCM 14847 / LMG 12228 / 1C / PRS 101 / PAO1) OX=208964 GN=PA3001 PE=3 SV=1	0	0	0	0	0	0	0	0	0	0	0	0	0	0	0	0	0	0	0	0	0	1	1	1	2	2	2	50.111	0	6.5856	171810	24	1	0	0	0	0	0	171810	0	0	0	0	0	0	0	0	0
Q9HZK8	sp|Q9HZK8|NQRC_PSEAE Na(+)-translocating NADH-quinone reductase subunit C OS=Pseudomonas aeruginosa (strain ATCC 15692 / DSM 22644 / CIP 104116 / JCM 14847 / LMG 12228 / 1C / PRS 101 / PAO1) OX=208964 GN=nqrC PE=3 SV=1	0	0	0	0	0	0	0	0	0	0	0	0	0	0	0	0	0	0	0	0	0	1	1	1	6.9	6.9	6.9	27.779	0	18.232	55014	15	1	0	0	0	0	0	0	55014	0	0	0	0	0	0	0	0
Q9HZM8	tr|Q9HZM8|Q9HZM8_PSEAE Ribonuclease E OS=Pseudomonas aeruginosa (strain ATCC 15692 / DSM 22644 / CIP 104116 / JCM 14847 / LMG 12228 / 1C / PRS 101 / PAO1) OX=208964 GN=rne PE=1 SV=1	75511	129480	188460	0	188840	131010	0	0	0	0	0	0	0	0	0	0	0	0	0	0	0	2	2	2	4.8	4.8	4.8	117.46	0	323.31	1101700	33	15	157290	126500	281500	47867	169550	313400	5591.1	0	0	0	0	0	0	0	0
Q9HZP5	sp|Q9HZP5|ETFD_PSEAE Electron transfer flavoprotein-ubiquinone oxidoreductase OS=Pseudomonas aeruginosa (strain ATCC 15692 / DSM 22644 / CIP 104116 / JCM 14847 / LMG 12228 / 1C / PRS 101 / PAO1) OX=208964 GN=PA2953 PE=1 SV=1	0	0	0	0	0	0	0	0	0	0	0	0	0	0	0	0	0	0	0	0	0	2	2	2	6.9	6.9	6.9	59.928	0	12.581	51503	30	2	0	0	0	0	0	0	51503	0	0	0	0	0	0	0	0
Q9HZP7	sp|Q9HZP7|ETFA_PSEAE Electron transfer flavoprotein subunit alpha OS=Pseudomonas aeruginosa (strain ATCC 15692 / DSM 22644 / CIP 104116 / JCM 14847 / LMG 12228 / 1C / PRS 101 / PAO1) OX=208964 GN=etfA PE=3 SV=1	0	0	0	0	0	0	0	0	0	0	0	0	0	0	0	0	0	0	0	0	0	1	1	1	8.7	8.7	8.7	31.422	0	14.938	21511	17	1	21511	0	0	0	0	0	0	0	0	0	0	0	0	0	0
Q9HZQ8	sp|Q9HZQ8|LAP_PSEAE Aminopeptidase OS=Pseudomonas aeruginosa (strain ATCC 15692 / DSM 22644 / CIP 104116 / JCM 14847 / LMG 12228 / 1C / PRS 101 / PAO1) OX=208964 GN=lap PE=1 SV=1	0	0	0	225470	0	207100	9978500	714890	0	0	0	0	0	2675200	3962500	0	0	0	0	0	0	10	10	10	29.3	29.3	29.3	57.511	0	323.31	7920700	21	29	0	0	0	100410	0	177320	4904200	435500	0	0	0	0	120200	942380	1240700
Q9I000	tr|Q9I000|Q9I000_PSEAE Phospho-2-dehydro-3-deoxyheptonate aldolase OS=Pseudomonas aeruginosa (strain ATCC 15692 / DSM 22644 / CIP 104116 / JCM 14847 / LMG 12228 / 1C / PRS 101 / PAO1) OX=208964 GN=PA2843 PE=1 SV=1	0	0	0	0	0	0	0	0	0	0	0	0	0	0	0	0	0	0	0	0	0	1	1	1	5.4	5.4	5.4	49.851	0	6.3346	35625	27	1	0	0	0	0	35625	0	0	0	0	0	0	0	0	0	0
Q9I043	tr|Q9I043|Q9I043_PSEAE VacJ family lipoprotein OS=Pseudomonas aeruginosa (strain ATCC 15692 / DSM 22644 / CIP 104116 / JCM 14847 / LMG 12228 / 1C / PRS 101 / PAO1) OX=208964 GN=PA2800 PE=3 SV=1	0	0	0	0	0	0	0	0	0	0	0	0	0	0	0	0	0	0	0	0	0	1	1	1	6.8	6.8	6.8	26.148	0	6.7811	111320	12	2	0	0	0	0	0	0	111320	0	0	0	0	0	0	0	0
Q9I067	tr|Q9I067|Q9I067_PSEAE FAD dependent oxidoreductase domain-containing protein OS=Pseudomonas aeruginosa (strain ATCC 15692 / DSM 22644 / CIP 104116 / JCM 14847 / LMG 12228 / 1C / PRS 101 / PAO1) OX=208964 GN=PA2776 PE=4 SV=1	0	0	0	0	0	0	0	0	0	0	0	0	0	0	0	0	0	0	0	0	0	1	1	1	2.8	2.8	2.8	46.693	0	19.086	19085	19	1	0	0	0	19085	0	0	0	0	0	0	0	0	0	0	0
Q9I078	tr|Q9I078|Q9I078_PSEAE Dyp-type peroxidase C-terminal domain-containing protein OS=Pseudomonas aeruginosa (strain ATCC 15692 / DSM 22644 / CIP 104116 / JCM 14847 / LMG 12228 / 1C / PRS 101 / PAO1) OX=208964 GN=PA2765 PE=4 SV=1	0	0	0	0	0	0	0	0	0	0	0	0	0	0	0	0	0	0	0	0	0	1	1	1	5.4	5.4	5.4	32.396	0	274.16	447600	16	7	86533	22481	252140	29416	30835	26188	0	0	0	0	0	0	0	0	0
Q9I099	sp|Q9I099|SYT_PSEAE Threonine--tRNA ligase OS=Pseudomonas aeruginosa (strain ATCC 15692 / DSM 22644 / CIP 104116 / JCM 14847 / LMG 12228 / 1C / PRS 101 / PAO1) OX=208964 GN=thrS PE=3 SV=1	0	0	0	0	0	0	0	0	0	0	0	0	0	0	0	0	0	0	0	0	0	2	2	2	5.9	5.9	5.9	73.079	0	75.138	222750	36	6	43006	11095	113700	15017	0	39931	0	0	0	0	0	0	0	0	0
Q9I0A0	sp|Q9I0A0|IF3_PSEAE Translation initiation factor IF-3 OS=Pseudomonas aeruginosa (strain ATCC 15692 / DSM 22644 / CIP 104116 / JCM 14847 / LMG 12228 / 1C / PRS 101 / PAO1) OX=208964 GN=infC PE=1 SV=1	0	0	0	0	0	0	0	0	0	0	0	0	0	0	0	0	0	0	0	0	0	1	1	1	8.7	8.7	8.7	20.882	0	41.016	59088	8	2	59088	0	0	0	0	0	0	0	0	0	0	0	0	0	0
Q9I0A4	sp|Q9I0A4|SYFB_PSEAE Phenylalanine--tRNA ligase beta subunit OS=Pseudomonas aeruginosa (strain ATCC 15692 / DSM 22644 / CIP 104116 / JCM 14847 / LMG 12228 / 1C / PRS 101 / PAO1) OX=208964 GN=pheT PE=1 SV=1	197810	0	169310	0	0	0	0	0	0	0	0	0	0	0	0	0	0	0	0	0	0	4	4	4	11.4	11.4	11.4	86.799	0	323.31	900460	37	10	668780	37401	194270	0	0	0	0	0	0	0	0	0	0	0	0
Q9I0B7	tr|Q9I0B7|Q9I0B7_PSEAE Probable chaperone OS=Pseudomonas aeruginosa (strain ATCC 15692 / DSM 22644 / CIP 104116 / JCM 14847 / LMG 12228 / 1C / PRS 101 / PAO1) OX=208964 GN=PA2725 PE=4 SV=1	0	0	0	0	0	0	0	0	0	0	0	0	0	0	0	0	0	0	0	0	0	1	1	1	2.2	2.2	2.2	68.829	0.0088496	5.6556	55246	30	1	0	0	0	0	55246	0	0	0	0	0	0	0	0	0	0
Q9I0J6	sp|Q9I0J6|NUOG_PSEAE NADH-quinone oxidoreductase subunit G OS=Pseudomonas aeruginosa (strain ATCC 15692 / DSM 22644 / CIP 104116 / JCM 14847 / LMG 12228 / 1C / PRS 101 / PAO1) OX=208964 GN=nuoG PE=3 SV=1	0	46789	184060	0	0	44798	0	0	0	0	0	0	0	0	0	0	0	0	0	0	65970	3	3	3	7.2	7.2	7.2	98.999	0	323.31	585090	44	16	44941	43769	277440	20403	35687	79302	0	0	0	0	0	0	0	0	0
Q9I0L4	tr|Q9I0L4|Q9I0L4_PSEAE Isocitrate dehydrogenase [NADP] OS=Pseudomonas aeruginosa (strain ATCC 15692 / DSM 22644 / CIP 104116 / JCM 14847 / LMG 12228 / 1C / PRS 101 / PAO1) OX=208964 GN=idh PE=1 SV=1	1821900	0	1141500	0	0	0	0	0	0	0	0	0	0	0	0	0	0	0	0	0	0	4	4	4	6.5	6.5	6.5	81.633	0	94.995	4963000	42	10	3006000	146660	1190100	0	0	317500	0	214310	0	0	0	0	0	0	88468
Q9I0L5	tr|Q9I0L5|Q9I0L5_PSEAE Isocitrate dehydrogenase [NADP] OS=Pseudomonas aeruginosa (strain ATCC 15692 / DSM 22644 / CIP 104116 / JCM 14847 / LMG 12228 / 1C / PRS 101 / PAO1) OX=208964 GN=icd PE=3 SV=1	0	0	0	0	0	1065500	1085600	0	0	0	0	0	0	0	0	0	0	0	0	0	0	3	3	3	12.2	12.2	12.2	45.577	0	323.31	4300400	28	14	584920	292710	150060	936940	596670	893640	417570	0	0	0	0	0	299030	128900	0
Q9I0T1	tr|Q9I0T1|Q9I0T1_PSEAE Probable acyl-CoA thiolase OS=Pseudomonas aeruginosa (strain ATCC 15692 / DSM 22644 / CIP 104116 / JCM 14847 / LMG 12228 / 1C / PRS 101 / PAO1) OX=208964 GN=PA2553 PE=1 SV=1	0	0	0	0	0	0	0	0	0	0	0	0	0	0	0	0	0	0	0	0	0	1	1	1	2.8	2.8	2.8	41.4	0	11.31	80026	20	1	0	0	0	0	0	0	80026	0	0	0	0	0	0	0	0
Q9I0T2	tr|Q9I0T2|Q9I0T2_PSEAE 3-sulfinopropanoyl-CoA desulfinase OS=Pseudomonas aeruginosa (strain ATCC 15692 / DSM 22644 / CIP 104116 / JCM 14847 / LMG 12228 / 1C / PRS 101 / PAO1) OX=208964 GN=PA2552 PE=3 SV=1	0	0	0	0	0	0	0	0	0	0	0	0	0	0	0	0	0	0	0	0	0	1	1	1	2.7	2.7	2.7	40.908	0	316.24	723140	19	1	0	0	0	0	0	0	0	723140	0	0	0	0	0	0	0
Q9I120	tr|Q9I120|Q9I120_PSEAE Filamentous haemagglutinin FhaB/tRNA nuclease CdiA-like TPS domain-containing protein OS=Pseudomonas aeruginosa (strain ATCC 15692 / DSM 22644 / CIP 104116 / JCM 14847 / LMG 12228 / 1C / PRS 101 / PAO1) OX=208964 GN=PA2462 PE=4 SV=1	536320	296620	521790	573410	567290	2035000	849160	448880	0	0	0	0	0	462730	0	0	0	0	0	0	0	25	25	16	9.4	9.4	6.3	573.17	0	323.31	17384000	292	113	1334100	640540	996430	673010	1502000	10816000	723910	417420	39143	0	0	0	97297	144290	0
Q9I124	tr|Q9I124|Q9I124_PSEAE RHS repeat protein OS=Pseudomonas aeruginosa (strain ATCC 15692 / DSM 22644 / CIP 104116 / JCM 14847 / LMG 12228 / 1C / PRS 101 / PAO1) OX=208964 GN=PA2458 PE=4 SV=1	0	0	0	0	0	0	0	0	0	0	0	0	0	0	0	0	0	0	0	0	0	1	1	1	3.8	3.8	3.8	41.261	0	8.9669	27145	24	1	0	27145	0	0	0	0	0	0	0	0	0	0	0	0	0
Q9I125	tr|Q9I125|Q9I125_PSEAE RHS repeat protein OS=Pseudomonas aeruginosa (strain ATCC 15692 / DSM 22644 / CIP 104116 / JCM 14847 / LMG 12228 / 1C / PRS 101 / PAO1) OX=208964 GN=PA2457 PE=4 SV=1	0	0	0	0	0	0	0	0	0	0	0	0	0	0	0	0	0	0	0	0	0	1	1	1	6.4	6.4	6.4	36.102	0	18.105	18951	20	1	0	0	18951	0	0	0	0	0	0	0	0	0	0	0	0
Q9I131	tr|Q9I131|Q9I131_PSEAE Esterase OS=Pseudomonas aeruginosa (strain ATCC 15692 / DSM 22644 / CIP 104116 / JCM 14847 / LMG 12228 / 1C / PRS 101 / PAO1) OX=208964 GN=PA2451 PE=4 SV=1	0	0	0	0	0	0	0	0	0	0	0	0	0	0	0	0	0	0	0	0	0	1	1	1	8	8	8	21.97	0	9.9152	17556	11	1	0	0	17556	0	0	0	0	0	0	0	0	0	0	0	0
Q9I137	sp|Q9I137|GCSP1_PSEAE Glycine dehydrogenase (decarboxylating) 1 OS=Pseudomonas aeruginosa (strain ATCC 15692 / DSM 22644 / CIP 104116 / JCM 14847 / LMG 12228 / 1C / PRS 101 / PAO1) OX=208964 GN=gcvP1 PE=3 SV=1	785360	437460	1327100	1650900	368480	388500	277990	0	0	0	0	0	854560	0	0	0	0	0	421270	0	199100	5	5	5	7.1	7.1	7.1	103.92	0	323.31	6533600	40	32	1724400	371020	1364000	1240300	337340	665100	123610	0	0	0	0	0	349260	29933	16288
Q9I157	tr|Q9I157|Q9I157_PSEAE PvdL OS=Pseudomonas aeruginosa (strain ATCC 15692 / DSM 22644 / CIP 104116 / JCM 14847 / LMG 12228 / 1C / PRS 101 / PAO1) OX=208964 GN=pvdL PE=3 SV=1	0	0	0	0	0	0	0	0	0	0	0	0	0	0	0	0	0	0	0	0	0	1	1	1	0.5	0.5	0.5	480.29	0	7.3649	1011200	224	2	0	0	0	0	0	0	0	763200	0	0	0	248030	0	0	0
Q9I162	tr|Q9I162|Q9I162_PSEAE Probable hydrolase OS=Pseudomonas aeruginosa (strain ATCC 15692 / DSM 22644 / CIP 104116 / JCM 14847 / LMG 12228 / 1C / PRS 101 / PAO1) OX=208964 GN=PA2419 PE=4 SV=1	0	0	0	0	0	0	0	0	0	0	0	0	0	0	0	0	0	0	0	0	0	1	1	1	15	15	15	24.271	0.0060423	5.794	18575	9	1	0	0	0	0	0	0	0	18575	0	0	0	0	0	0	0
Q9I1E7	tr|Q9I1E7|Q9I1E7_PSEAE Carboxymuconolactone decarboxylase-like domain-containing protein OS=Pseudomonas aeruginosa (strain ATCC 15692 / DSM 22644 / CIP 104116 / JCM 14847 / LMG 12228 / 1C / PRS 101 / PAO1) OX=208964 GN=PA2331 PE=4 SV=1	0	0	0	0	0	0	0	0	0	0	0	0	0	0	0	0	0	0	0	0	0	1	1	1	5.4	5.4	5.4	19.904	0.0030581	5.852	100460	9	1	0	0	0	0	0	0	100460	0	0	0	0	0	0	0	0
Q9I1N5	tr|Q9I1N5|Q9I1N5_PSEAE PslD OS=Pseudomonas aeruginosa (strain ATCC 15692 / DSM 22644 / CIP 104116 / JCM 14847 / LMG 12228 / 1C / PRS 101 / PAO1) OX=208964 GN=pslD PE=3 SV=1	0	0	0	0	0	0	0	3922200	0	0	0	0	0	0	1686800	0	0	0	0	0	0	3	3	3	10.2	10.2	10.2	27.908	0	58.442	2702900	11	11	0	0	0	0	0	0	0	2108500	126790	0	0	0	0	0	467570
Q9I1Z6	tr|Q9I1Z6|Q9I1Z6_PSEAE Alcohol dehydrogenase (Zn-dependent) OS=Pseudomonas aeruginosa (strain ATCC 15692 / DSM 22644 / CIP 104116 / JCM 14847 / LMG 12228 / 1C / PRS 101 / PAO1) OX=208964 GN=PA2119 PE=3 SV=1	88450	0	0	0	79169	86177	0	0	0	0	0	0	0	0	0	0	0	0	0	0	0	2	2	2	10.9	10.9	10.9	38.561	0	62.812	400480	17	8	126950	0	0	14566	84173	174790	0	0	0	0	0	0	0	0	0
Q9I203	sp|Q9I203|PXPA2_PSEAE 5-oxoprolinase subunit A 2 OS=Pseudomonas aeruginosa (strain ATCC 15692 / DSM 22644 / CIP 104116 / JCM 14847 / LMG 12228 / 1C / PRS 101 / PAO1) OX=208964 GN=pxpA2 PE=3 SV=1	0	0	0	0	0	0	0	0	0	0	0	0	0	0	0	0	0	0	0	0	0	1	1	1	4	4	4	26.334	0	10.242	20494	13	1	0	0	0	0	0	20494	0	0	0	0	0	0	0	0	0
Q9I212	tr|Q9I212|Q9I212_PSEAE Molybdopterin-synthase adenylyltransferase OS=Pseudomonas aeruginosa (strain ATCC 15692 / DSM 22644 / CIP 104116 / JCM 14847 / LMG 12228 / 1C / PRS 101 / PAO1) OX=208964 GN=PA2103 PE=3 SV=1	0	0	0	0	0	0	0	0	0	0	0	0	0	0	0	0	0	0	0	0	0	1	1	1	5.1	5.1	5.1	42.601	0.0089552	5.7129	60965	17	2	0	60965	0	0	0	0	0	0	0	0	0	0	0	0	0
Q9I296	tr|Q9I296|Q9I296_PSEAE Isovaleryl-CoA dehydrogenase, mitochondrial OS=Pseudomonas aeruginosa (strain ATCC 15692 / DSM 22644 / CIP 104116 / JCM 14847 / LMG 12228 / 1C / PRS 101 / PAO1) OX=208964 GN=liuA PE=3 SV=1	0	0	0	0	0	0	0	0	0	0	0	0	0	0	0	0	0	0	0	0	0	1	1	1	7.2	7.2	7.2	42.209	0	92.675	53190	19	2	23035	0	0	0	0	30155	0	0	0	0	0	0	0	0	0
Q9I297	tr|Q9I297|Q9I297_PSEAE Methylcrotonyl-CoA carboxylase, beta-subunit OS=Pseudomonas aeruginosa (strain ATCC 15692 / DSM 22644 / CIP 104116 / JCM 14847 / LMG 12228 / 1C / PRS 101 / PAO1) OX=208964 GN=liuB PE=1 SV=1	0	0	0	0	0	0	0	0	0	0	0	0	0	0	0	0	0	0	0	0	0	1	1	1	3.4	3.4	3.4	57.433	0	20.584	432590	28	3	0	0	0	0	0	306580	126020	0	0	0	0	0	0	0	0
Q9I299	tr|Q9I299|Q9I299_PSEAE Biotin carboxylase OS=Pseudomonas aeruginosa (strain ATCC 15692 / DSM 22644 / CIP 104116 / JCM 14847 / LMG 12228 / 1C / PRS 101 / PAO1) OX=208964 GN=liuD PE=1 SV=1	168050	83754	0	0	0	89855	0	0	0	0	0	0	0	0	0	0	0	0	0	0	0	3	3	3	9.2	9.2	9.2	71.282	0	113.38	679140	32	10	233740	94665	58088	0	51754	194760	0	0	0	0	0	0	0	0	0
Q9I2A8	sp|Q9I2A8|ATOB_PSEAE Acetyl-CoA acetyltransferase OS=Pseudomonas aeruginosa (strain ATCC 15692 / DSM 22644 / CIP 104116 / JCM 14847 / LMG 12228 / 1C / PRS 101 / PAO1) OX=208964 GN=atoB PE=1 SV=1	0	0	0	0	0	0	0	0	0	0	0	0	0	0	0	0	0	0	0	0	0	1	1	1	2.8	2.8	2.8	40.405	0	16.2	70457	20	1	70457	0	0	0	0	0	0	0	0	0	0	0	0	0	0
Q9I2S7	sp|Q9I2S7|LDCA_PSEAE Lysine decarboxylase LdcA OS=Pseudomonas aeruginosa (strain ATCC 15692 / DSM 22644 / CIP 104116 / JCM 14847 / LMG 12228 / 1C / PRS 101 / PAO1) OX=208964 GN=ldcA PE=1 SV=1	0	0	0	0	0	0	0	0	0	0	0	0	0	0	0	0	0	0	0	0	0	1	1	1	3.5	3.5	3.5	82.756	0	49.383	605160	37	9	51196	47587	53167	109710	75340	219200	10962	0	0	0	0	0	0	0	0
Q9I2T9	tr|Q9I2T9|Q9I2T9_PSEAE Lon protease OS=Pseudomonas aeruginosa (strain ATCC 15692 / DSM 22644 / CIP 104116 / JCM 14847 / LMG 12228 / 1C / PRS 101 / PAO1) OX=208964 GN=lon PE=2 SV=1	0	0	0	0	0	0	0	0	0	0	0	0	0	0	0	0	0	0	0	0	0	4	4	4	7.3	7.3	7.3	88.646	0	65.682	371230	42	4	12254	0	0	0	0	358970	0	0	0	0	0	0	0	0	0
Q9I2U2	sp|Q9I2U2|TIG_PSEAE Trigger factor OS=Pseudomonas aeruginosa (strain ATCC 15692 / DSM 22644 / CIP 104116 / JCM 14847 / LMG 12228 / 1C / PRS 101 / PAO1) OX=208964 GN=tig PE=3 SV=1	0	0	0	0	0	0	0	0	0	0	0	0	0	0	0	0	0	0	0	0	0	1	1	1	4.6	4.6	4.6	48.581	0	323.31	136660	26	3	36525	0	0	0	100140	0	0	0	0	0	0	0	0	0	0
Q9I2U7	sp|Q9I2U7|SYC_PSEAE Cysteine--tRNA ligase OS=Pseudomonas aeruginosa (strain ATCC 15692 / DSM 22644 / CIP 104116 / JCM 14847 / LMG 12228 / 1C / PRS 101 / PAO1) OX=208964 GN=cysS PE=3 SV=1	0	0	0	0	0	0	0	0	0	0	0	0	0	0	0	0	0	0	0	0	0	1	1	1	2.2	2.2	2.2	51.276	0.0089021	5.6872	152150	25	2	115760	0	36389	0	0	0	0	0	0	0	0	0	0	0	0
Q9I2V5	sp|Q9I2V5|ACNB_PSEAE Aconitate hydratase B OS=Pseudomonas aeruginosa (strain ATCC 15692 / DSM 22644 / CIP 104116 / JCM 14847 / LMG 12228 / 1C / PRS 101 / PAO1) OX=208964 GN=acnB PE=3 SV=1	394230	221370	661360	381850	579410	301950	0	0	0	0	0	0	0	0	0	0	0	0	0	0	240260	9	9	9	14	14	14	93.627	0	171.67	4995800	49	33	896050	319030	1010200	545500	714800	1255900	11613	10595	0	0	0	0	0	0	0
Q9I2V8	tr|Q9I2V8|Q9I2V8_PSEAE Alginate lyase 2 domain-containing protein OS=Pseudomonas aeruginosa (strain ATCC 15692 / DSM 22644 / CIP 104116 / JCM 14847 / LMG 12228 / 1C / PRS 101 / PAO1) OX=208964 GN=PA1784 PE=4 SV=1	0	0	0	0	0	0	0	0	0	0	0	0	0	0	0	0	0	0	0	0	0	1	1	1	5.2	5.2	5.2	26.25	0	78.208	427540	12	8	0	0	0	0	0	0	28708	132280	0	137070	0	0	0	0	0
Q9I2W9	tr|Q9I2W9|Q9I2W9_PSEAE Phosphoenolpyruvate synthase OS=Pseudomonas aeruginosa (strain ATCC 15692 / DSM 22644 / CIP 104116 / JCM 14847 / LMG 12228 / 1C / PRS 101 / PAO1) OX=208964 GN=ppsA PE=3 SV=1	0	0	0	0	0	0	0	0	0	0	0	0	0	0	0	0	0	0	0	0	0	1	1	1	2.7	2.7	2.7	85.816	0	6.0802	93352	44	1	93352	0	0	0	0	0	0	0	0	0	0	0	0	0	0
Q9I301	tr|Q9I301|Q9I301_PSEAE Probable acyl-CoA thiolase OS=Pseudomonas aeruginosa (strain ATCC 15692 / DSM 22644 / CIP 104116 / JCM 14847 / LMG 12228 / 1C / PRS 101 / PAO1) OX=208964 GN=PA1736 PE=3 SV=1	0	0	218840	146910	0	0	0	0	0	0	0	0	0	0	0	0	0	0	0	0	0	1	1	1	4.7	4.7	4.7	42.102	0	6.269	483210	17	5	0	0	267330	157080	0	0	0	0	0	0	0	0	58799	0	0
Q9I344	sp|Q9I344|AROC_PSEAE Chorismate synthase OS=Pseudomonas aeruginosa (strain ATCC 15692 / DSM 22644 / CIP 104116 / JCM 14847 / LMG 12228 / 1C / PRS 101 / PAO1) OX=208964 GN=aroC PE=3 SV=1	0	0	0	0	0	0	0	0	0	0	0	0	0	0	0	0	0	0	0	0	0	1	1	1	4.4	4.4	4.4	38.987	0	7.1659	33453	19	1	0	0	33453	0	0	0	0	0	0	0	0	0	0	0	0
Q9I3C5	sp|Q9I3C5|HTPG_PSEAE Chaperone protein HtpG OS=Pseudomonas aeruginosa (strain ATCC 15692 / DSM 22644 / CIP 104116 / JCM 14847 / LMG 12228 / 1C / PRS 101 / PAO1) OX=208964 GN=htpG PE=3 SV=1	0	0	236240	101260	263520	92710	0	0	0	0	0	0	0	0	0	0	0	0	0	0	163850	7	7	7	13.6	13.6	13.6	71.667	0	254.15	1388500	44	19	0	0	269880	56688	620780	355170	0	0	0	0	0	0	0	0	0
Q9I3D1	sp|Q9I3D1|DLDH2_PSEAE Dihydrolipoyl dehydrogenase OS=Pseudomonas aeruginosa (strain ATCC 15692 / DSM 22644 / CIP 104116 / JCM 14847 / LMG 12228 / 1C / PRS 101 / PAO1) OX=208964 GN=lpdG PE=1 SV=1	0	57697	131150	146420	0	0	0	0	0	0	0	0	0	0	0	0	0	0	0	0	0	2	2	2	7.7	7.7	7.7	50.164	0	196.29	494520	25	9	58114	54424	154520	138470	0	88998	0	0	0	0	0	0	0	0	0
Q9I3D2	sp|Q9I3D2|ODO2_PSEAE Dihydrolipoyllysine-residue succinyltransferase component of 2-oxoglutarate dehydrogenase complex OS=Pseudomonas aeruginosa (strain ATCC 15692 / DSM 22644 / CIP 104116 / JCM 14847 / LMG 12228 / 1C / PRS 101 / PAO1) OX=208964 GN=sucB PE	1296800	0	0	0	1153200	397290	0	0	0	0	0	0	0	0	0	0	0	0	0	0	0	4	4	4	11.2	11.2	11.2	42.887	0	323.31	5021200	17	12	2238400	0	882230	126430	1012300	683820	78023	0	0	0	0	0	0	0	0
Q9I3D3	tr|Q9I3D3|Q9I3D3_PSEAE 2-oxoglutarate dehydrogenase E1 component OS=Pseudomonas aeruginosa (strain ATCC 15692 / DSM 22644 / CIP 104116 / JCM 14847 / LMG 12228 / 1C / PRS 101 / PAO1) OX=208964 GN=sucA PE=3 SV=1	2260200	771370	577290	1243600	568500	627200	0	0	0	0	0	0	0	0	0	0	0	0	0	0	0	3	3	3	5.7	5.7	5.7	105.88	0	323.31	8014400	45	24	2504700	881260	1143400	795370	968250	1622200	53882	0	0	0	0	0	0	10998	0
Q9I3F5	sp|Q9I3F5|ACNA_PSEAE Aconitate hydratase A OS=Pseudomonas aeruginosa (strain ATCC 15692 / DSM 22644 / CIP 104116 / JCM 14847 / LMG 12228 / 1C / PRS 101 / PAO1) OX=208964 GN=acnA PE=3 SV=1	0	0	0	0	0	0	0	0	0	0	0	0	0	0	0	0	0	0	0	0	0	1	1	1	2.1	2.1	2.1	99.147	0	6.1466	68283	49	1	68283	0	0	0	0	0	0	0	0	0	0	0	0	0	0
Q9I3G1;Q9I3G4	tr|Q9I3G1|Q9I3G1_PSEAE Cytochrome c oxidase, cbb3-type, CcoO subunit OS=Pseudomonas aeruginosa (strain ATCC 15692 / DSM 22644 / CIP 104116 / JCM 14847 / LMG 12228 / 1C / PRS 101 / PAO1) OX=208964 GN=ccoO2 PE=4 SV=1;tr|Q9I3G4|Q9I3G4_PSEAE Cytochrome c oxida	0	0	0	0	0	0	0	0	0	0	0	0	0	0	0	0	0	0	0	0	0	1	1	1	5.4	5.4	5.4	22.778	0	91.754	479790	10	3	0	338800	0	0	0	0	96290	0	44695	0	0	0	0	0	0
Q9I3G2	tr|Q9I3G2|Q9I3G2_PSEAE Cbb3-type cytochrome c oxidase subunit OS=Pseudomonas aeruginosa (strain ATCC 15692 / DSM 22644 / CIP 104116 / JCM 14847 / LMG 12228 / 1C / PRS 101 / PAO1) OX=208964 GN=ccoP2 PE=1 SV=1	0	0	0	0	0	0	0	0	0	0	0	0	0	0	0	0	0	0	0	0	0	1	1	1	5.2	5.2	5.2	33.812	0	28.792	65517	18	2	0	49429	16088	0	0	0	0	0	0	0	0	0	0	0	0
Q9I3X2	tr|Q9I3X2|Q9I3X2_PSEAE DNA 3-5 helicase II OS=Pseudomonas aeruginosa (strain ATCC 15692 / DSM 22644 / CIP 104116 / JCM 14847 / LMG 12228 / 1C / PRS 101 / PAO1) OX=208964 GN=PA1372 PE=4 SV=1	0	0	0	0	0	0	0	0	0	0	0	0	0	0	0	0	0	0	0	0	0	1	1	1	1.7	1.7	1.7	79.82	0	6.838	84081	34	2	0	0	0	0	0	0	0	0	0	0	0	0	57331	26750	0
Q9I409	tr|Q9I409|Q9I409_PSEAE Probable two-component response regulator OS=Pseudomonas aeruginosa (strain ATCC 15692 / DSM 22644 / CIP 104116 / JCM 14847 / LMG 12228 / 1C / PRS 101 / PAO1) OX=208964 GN=PA1335 PE=4 SV=1	0	0	0	0	0	0	0	0	0	0	0	0	0	0	0	0	0	0	0	0	0	1	1	1	2.8	2.8	2.8	46.705	0.0030488	5.8487	30043	19	1	0	0	0	0	0	30043	0	0	0	0	0	0	0	0	0
Q9I420	tr|Q9I420|Q9I420_PSEAE Carboxypeptidase regulatory-like domain-containing protein OS=Pseudomonas aeruginosa (strain ATCC 15692 / DSM 22644 / CIP 104116 / JCM 14847 / LMG 12228 / 1C / PRS 101 / PAO1) OX=208964 GN=PA1324 PE=1 SV=1	0	0	0	0	0	0	0	0	0	0	0	0	0	0	0	0	0	0	0	0	0	1	1	1	7.1	7.1	7.1	18.303	0	154.06	3645500	7	4	0	0	0	0	0	0	1705700	253490	1125500	0	560810	0	0	0	0
Q9I496	tr|Q9I496|Q9I496_PSEAE Peptidase S8/S53 domain-containing protein OS=Pseudomonas aeruginosa (strain ATCC 15692 / DSM 22644 / CIP 104116 / JCM 14847 / LMG 12228 / 1C / PRS 101 / PAO1) OX=208964 GN=PA1242 PE=3 SV=1	0	0	0	0	0	0	0	0	0	0	0	0	0	0	0	0	0	0	0	0	0	1	1	1	2.7	2.7	2.7	64.911	0.0088757	5.6692	50522	29	1	0	0	50522	0	0	0	0	0	0	0	0	0	0	0	0
Q9I4G8	sp|Q9I4G8|LOXA_PSEAE Lipoxygenase LoxA OS=Pseudomonas aeruginosa (strain ATCC 15692 / DSM 22644 / CIP 104116 / JCM 14847 / LMG 12228 / 1C / PRS 101 / PAO1) OX=208964 GN=loxA PE=1 SV=1	0	0	0	0	0	0	0	0	0	0	0	0	0	0	0	0	0	0	0	0	0	2	2	2	2.6	2.6	2.6	74.803	0	49.78	433920	39	2	0	0	0	0	0	0	433920	0	0	0	0	0	0	0	0
Q9I4I1	tr|Q9I4I1|Q9I4I1_PSEAE Ribonucleoside-diphosphate reductase OS=Pseudomonas aeruginosa (strain ATCC 15692 / DSM 22644 / CIP 104116 / JCM 14847 / LMG 12228 / 1C / PRS 101 / PAO1) OX=208964 GN=nrdA PE=1 SV=1	0	0	0	0	0	0	0	0	0	0	0	0	0	0	0	0	0	0	0	0	0	1	1	1	2.7	2.7	2.7	107.11	0	7.0864	13460	46	1	0	0	0	0	0	13460	0	0	0	0	0	0	0	0	0
Q9I4I2	tr|Q9I4I2|Q9I4I2_PSEAE Ribonucleoside-diphosphate reductase subunit beta OS=Pseudomonas aeruginosa (strain ATCC 15692 / DSM 22644 / CIP 104116 / JCM 14847 / LMG 12228 / 1C / PRS 101 / PAO1) OX=208964 GN=nrdB PE=3 SV=1	0	0	0	0	0	0	0	0	0	0	0	0	0	0	0	0	0	0	0	0	0	2	2	2	9.4	9.4	9.4	47.386	0	28.248	267460	22	3	165260	0	0	0	75043	27150	0	0	0	0	0	0	0	0	0
Q9I4P2	tr|Q9I4P2|Q9I4P2_PSEAE Flagellar hook-associated protein type 3 FlgL OS=Pseudomonas aeruginosa (strain ATCC 15692 / DSM 22644 / CIP 104116 / JCM 14847 / LMG 12228 / 1C / PRS 101 / PAO1) OX=208964 GN=flgL PE=3 SV=1	0	0	0	0	425000	89983	0	0	0	0	0	0	0	0	0	0	0	0	0	0	0	4	4	4	15	15	15	46.844	0	323.31	1084500	25	10	248230	0	57645	0	574880	175120	0	0	0	0	0	0	28656	0	0
Q9I4P3	tr|Q9I4P3|Q9I4P3_PSEAE Flagellar hook-associated protein 1 OS=Pseudomonas aeruginosa (strain ATCC 15692 / DSM 22644 / CIP 104116 / JCM 14847 / LMG 12228 / 1C / PRS 101 / PAO1) OX=208964 GN=flgK PE=3 SV=1	0	0	0	0	0	0	0	0	0	0	0	0	0	0	0	0	0	0	0	0	0	1	1	1	3.2	3.2	3.2	71.732	0	65.094	367240	31	4	0	0	0	68576	111300	187370	0	0	0	0	0	0	0	0	0
Q9I4P7	tr|Q9I4P7|Q9I4P7_PSEAE Flagellar basal-body rod protein FlgG OS=Pseudomonas aeruginosa (strain ATCC 15692 / DSM 22644 / CIP 104116 / JCM 14847 / LMG 12228 / 1C / PRS 101 / PAO1) OX=208964 GN=flgG PE=3 SV=1	0	0	0	0	0	0	0	0	0	0	0	0	0	0	0	0	0	0	0	0	0	1	1	1	8.8	8.8	8.8	27.703	0	8.9175	250840	8	3	0	0	0	69341	0	181500	0	0	0	0	0	0	0	0	0
Q9I4S1	tr|Q9I4S1|Q9I4S1_PSEAE Glycine zipper 2TM domain-containing protein OS=Pseudomonas aeruginosa (strain ATCC 15692 / DSM 22644 / CIP 104116 / JCM 14847 / LMG 12228 / 1C / PRS 101 / PAO1) OX=208964 GN=PA1053 PE=4 SV=1	0	0	0	0	0	0	0	0	0	0	0	0	0	0	0	0	0	0	0	0	0	1	1	1	14.9	14.9	14.9	15.649	0	39.07	218440	8	3	0	37951	0	0	0	0	180490	0	0	0	0	0	0	0	0
Q9I4Z4	sp|Q9I4Z4|PAL_PSEAE Peptidoglycan-associated lipoprotein OS=Pseudomonas aeruginosa (strain ATCC 15692 / DSM 22644 / CIP 104116 / JCM 14847 / LMG 12228 / 1C / PRS 101 / PAO1) OX=208964 GN=pal PE=3 SV=1	0	0	0	0	0	0	0	0	0	0	0	0	0	0	0	0	0	0	0	0	0	1	1	1	22	22	22	17.925	0	41.404	29885	7	1	0	0	0	0	0	29885	0	0	0	0	0	0	0	0	0
Q9I512	tr|Q9I512|Q9I512_PSEAE DUF2066 domain-containing protein OS=Pseudomonas aeruginosa (strain ATCC 15692 / DSM 22644 / CIP 104116 / JCM 14847 / LMG 12228 / 1C / PRS 101 / PAO1) OX=208964 GN=PA0946 PE=4 SV=1	0	0	0	0	0	0	0	0	0	0	0	0	0	0	0	0	0	0	0	0	0	1	1	1	7.5	7.5	7.5	36.776	0	13.199	54476	11	3	0	31338	8459.5	0	0	0	14679	0	0	0	0	0	0	0	0
Q9I513	sp|Q9I513|PUR5_PSEAE Phosphoribosylformylglycinamidine cyclo-ligase OS=Pseudomonas aeruginosa (strain ATCC 15692 / DSM 22644 / CIP 104116 / JCM 14847 / LMG 12228 / 1C / PRS 101 / PAO1) OX=208964 GN=purM PE=3 SV=1	0	0	994730	0	0	1107800	0	0	0	0	0	0	0	0	0	0	0	0	0	0	0	2	2	2	8.2	8.2	8.2	37.122	0	17.142	3545900	17	6	1256000	389440	736540	0	0	1163900	0	0	0	0	0	0	0	0	0
Q9I587	sp|Q9I587|FUMC1_PSEAE Fumarate hydratase class II 1 OS=Pseudomonas aeruginosa (strain ATCC 15692 / DSM 22644 / CIP 104116 / JCM 14847 / LMG 12228 / 1C / PRS 101 / PAO1) OX=208964 GN=fumC1 PE=3 SV=1	0	0	81725	50527	0	0	0	0	0	0	0	0	0	0	0	0	0	0	0	0	0	2	2	2	8	8	8	49.121	0	73.717	248950	26	8	0	0	90271	48686	0	16234	48489	0	0	0	0	0	18528	0	0
Q9I589	sp|Q9I589|CBPD_PSEAE Chitin-binding protein CbpD OS=Pseudomonas aeruginosa (strain ATCC 15692 / DSM 22644 / CIP 104116 / JCM 14847 / LMG 12228 / 1C / PRS 101 / PAO1) OX=208964 GN=cbpD PE=1 SV=1	0	0	0	0	0	0	0	0	0	0	0	0	0	0	0	0	0	0	0	0	0	1	1	1	5.4	5.4	5.4	41.916	0	6.4769	331630	19	3	0	0	0	0	0	0	0	0	0	0	0	0	0	0	0
Q9I5A3	tr|Q9I5A3|Q9I5A3_PSEAE Peptidyl-prolyl cis-trans isomerase OS=Pseudomonas aeruginosa (strain ATCC 15692 / DSM 22644 / CIP 104116 / JCM 14847 / LMG 12228 / 1C / PRS 101 / PAO1) OX=208964 GN=slyD PE=3 SV=1	0	0	0	0	0	0	0	0	0	0	0	0	0	0	0	0	0	0	0	0	0	1	1	1	11.8	11.8	11.8	17.01	0.0030864	5.8728	32453	5	1	0	0	0	0	32453	0	0	0	0	0	0	0	0	0	0
Q9I5A5	sp|Q9I5A5|PTA_PSEAE Phosphate acetyltransferase OS=Pseudomonas aeruginosa (strain ATCC 15692 / DSM 22644 / CIP 104116 / JCM 14847 / LMG 12228 / 1C / PRS 101 / PAO1) OX=208964 GN=pta PE=1 SV=1	0	0	0	0	0	0	0	0	0	0	0	0	0	0	0	0	0	0	0	0	0	1	1	1	2.4	2.4	2.4	75.696	0	276.32	563440	34	4	190920	0	168540	0	0	0	0	0	0	0	0	0	0	0	0
Q9I5D1	tr|Q9I5D1|Q9I5D1_PSEAE N-acetylmuramoyl-L-alanine amidase OS=Pseudomonas aeruginosa (strain ATCC 15692 / DSM 22644 / CIP 104116 / JCM 14847 / LMG 12228 / 1C / PRS 101 / PAO1) OX=208964 GN=ampDh3 PE=1 SV=1	0	0	0	0	0	0	0	0	0	0	0	0	0	0	0	0	0	0	0	0	0	2	2	2	11.8	11.8	11.8	28.72	0	68.381	81401	16	2	0	0	0	0	0	0	0	0	0	0	0	0	0	0	0
Q9I5E4	tr|Q9I5E4|Q9I5E4_PSEAE aconitate hydratase OS=Pseudomonas aeruginosa (strain ATCC 15692 / DSM 22644 / CIP 104116 / JCM 14847 / LMG 12228 / 1C / PRS 101 / PAO1) OX=208964 GN=PA0794 PE=3 SV=1	0	0	0	0	0	0	0	0	0	0	0	0	0	0	0	0	0	0	0	0	0	1	1	1	1.4	1.4	1.4	94.89	0.0030769	5.8698	31583	45	1	0	0	31583	0	0	0	0	0	0	0	0	0	0	0	0
Q9I5F6	tr|Q9I5F6|Q9I5F6_PSEAE Bifunctional protein PutA OS=Pseudomonas aeruginosa (strain ATCC 15692 / DSM 22644 / CIP 104116 / JCM 14847 / LMG 12228 / 1C / PRS 101 / PAO1) OX=208964 GN=putA PE=3 SV=1	0	0	0	0	0	0	0	0	0	0	0	0	0	0	0	0	0	0	0	0	0	1	1	1	1.1	1.1	1.1	115.63	0	6.3644	53593	64	1	0	53593	0	0	0	0	0	0	0	0	0	0	0	0	0
Q9I5G6	tr|Q9I5G6|Q9I5G6_PSEAE DUF4845 domain-containing protein OS=Pseudomonas aeruginosa (strain ATCC 15692 / DSM 22644 / CIP 104116 / JCM 14847 / LMG 12228 / 1C / PRS 101 / PAO1) OX=208964 GN=PA0769 PE=4 SV=1	0	0	0	0	0	0	0	0	0	0	0	0	0	0	0	0	0	0	0	0	0	1	1	1	12	12	12	14.49	0	7.4575	15451	7	1	0	0	0	0	0	0	15451	0	0	0	0	0	0	0	0
Q9I5I4	tr|Q9I5I4|Q9I5I4_PSEAE Probable enoyl-CoA hydratase/isomerase OS=Pseudomonas aeruginosa (strain ATCC 15692 / DSM 22644 / CIP 104116 / JCM 14847 / LMG 12228 / 1C / PRS 101 / PAO1) OX=208964 GN=PA0745 PE=1 SV=1	0	0	0	0	0	0	0	0	0	0	0	0	0	0	0	0	0	0	0	0	0	2	2	2	8.8	8.8	8.8	29.904	0	13.892	240410	18	3	209040	0	0	31376	0	0	0	0	0	0	0	0	0	0	0
Q9I5R1	tr|Q9I5R1|Q9I5R1_PSEAE Uncharacterized protein OS=Pseudomonas aeruginosa (strain ATCC 15692 / DSM 22644 / CIP 104116 / JCM 14847 / LMG 12228 / 1C / PRS 101 / PAO1) OX=208964 GN=PA0660 PE=3 SV=1	0	0	0	0	0	0	0	0	0	0	0	0	0	0	0	0	0	0	0	0	0	1	1	1	3.7	3.7	3.7	34.814	0	7.1843	19091	14	1	0	0	0	0	0	19091	0	0	0	0	0	0	0	0	0
Q9I5S5	tr|Q9I5S5|Q9I5S5_PSEAE Probable bacteriophage protein OS=Pseudomonas aeruginosa (strain ATCC 15692 / DSM 22644 / CIP 104116 / JCM 14847 / LMG 12228 / 1C / PRS 101 / PAO1) OX=208964 GN=PA0641 PE=4 SV=1	0	0	0	0	0	0	0	0	0	0	0	0	0	0	0	0	0	0	0	0	0	1	1	1	1.6	1.6	1.6	130.79	0	6.1166	88872	61	2	0	0	0	0	0	85055	3817	0	0	0	0	0	0	0	0
Q9I5S6	tr|Q9I5S6|Q9I5S6_PSEAE Probable bacteriophage protein OS=Pseudomonas aeruginosa (strain ATCC 15692 / DSM 22644 / CIP 104116 / JCM 14847 / LMG 12228 / 1C / PRS 101 / PAO1) OX=208964 GN=PA0640 PE=4 SV=1	0	0	0	0	0	0	0	0	0	0	0	0	0	0	0	0	0	0	0	0	0	1	1	1	8	8	8	21.244	0	30.063	93744	10	2	0	0	0	0	0	0	0	93744	0	0	0	0	0	0	0
Q9I5S9	tr|Q9I5S9|Q9I5S9_PSEAE Probable bacteriophage protein OS=Pseudomonas aeruginosa (strain ATCC 15692 / DSM 22644 / CIP 104116 / JCM 14847 / LMG 12228 / 1C / PRS 101 / PAO1) OX=208964 GN=PA0623 PE=1 SV=1	0	0	0	0	0	0	0	0	0	0	820190	0	0	0	3747600	0	0	0	0	0	0	4	4	4	52.1	52.1	52.1	17.939	0	323.31	1264800	9	12	0	31839	30377	0	0	0	0	0	0	0	99783	0	84336	63056	955390
Q9I5V0	sp|Q9I5V0|Y587_PSEAE UPF0229 protein PA0587 OS=Pseudomonas aeruginosa (strain ATCC 15692 / DSM 22644 / CIP 104116 / JCM 14847 / LMG 12228 / 1C / PRS 101 / PAO1) OX=208964 GN=PA0587 PE=3 SV=1	0	0	0	0	0	0	0	0	0	0	0	0	0	0	0	0	0	0	0	0	0	1	1	1	2.4	2.4	2.4	48.742	0	6.3543	45763	23	1	0	0	0	0	0	45763	0	0	0	0	0	0	0	0	0
Q9I5W1	tr|Q9I5W1|Q9I5W1_PSEAE cyclic-guanylate-specific phosphodiesterase OS=Pseudomonas aeruginosa (strain ATCC 15692 / DSM 22644 / CIP 104116 / JCM 14847 / LMG 12228 / 1C / PRS 101 / PAO1) OX=208964 GN=PA0575 PE=1 SV=1	0	0	0	0	0	0	0	0	0	0	0	0	0	0	0	0	0	0	0	0	0	1	1	1	1.2	1.2	1.2	139.66	0	6.0137	138340	62	1	0	0	0	0	0	0	0	0	0	0	0	0	0	0	0
Q9I5W4	sp|Q9I5W4|IMPA_PSEAE Immunomodulating metalloprotease OS=Pseudomonas aeruginosa (strain ATCC 15692 / DSM 22644 / CIP 104116 / JCM 14847 / LMG 12228 / 1C / PRS 101 / PAO1) OX=208964 GN=impA PE=1 SV=1	0	0	0	0	0	0	0	0	0	0	0	0	0	0	0	0	0	0	0	0	0	2	2	2	3.6	3.6	3.6	100.15	0	64.263	88224	42	2	88224	0	0	0	0	0	0	0	0	0	0	0	0	0	0
Q9I5Y4	sp|Q9I5Y4|PGK_PSEAE Phosphoglycerate kinase OS=Pseudomonas aeruginosa (strain ATCC 15692 / DSM 22644 / CIP 104116 / JCM 14847 / LMG 12228 / 1C / PRS 101 / PAO1) OX=208964 GN=pgk PE=3 SV=1	0	0	0	0	0	0	0	0	0	0	0	0	0	0	0	0	0	0	0	0	0	2	2	2	6.7	6.7	6.7	40.404	0	17.484	227860	23	4	44376	0	0	26142	0	0	0	0	0	0	0	0	0	0	0
Q9I5Y8	tr|Q9I5Y8|Q9I5Y8_PSEAE Transketolase OS=Pseudomonas aeruginosa (strain ATCC 15692 / DSM 22644 / CIP 104116 / JCM 14847 / LMG 12228 / 1C / PRS 101 / PAO1) OX=208964 GN=tktA PE=1 SV=1	0	0	0	0	0	0	0	0	0	0	0	0	0	0	0	0	0	0	0	0	0	1	1	1	2.6	2.6	2.6	72.219	0	17.298	246480	30	4	100820	0	55487	0	70956	19222	0	0	0	0	0	0	0	0	0
Q9I5Z0	sp|Q9I5Z0|METK_PSEAE S-adenosylmethionine synthase OS=Pseudomonas aeruginosa (strain ATCC 15692 / DSM 22644 / CIP 104116 / JCM 14847 / LMG 12228 / 1C / PRS 101 / PAO1) OX=208964 GN=metK PE=3 SV=1	0	0	0	0	0	0	0	0	0	0	0	0	0	0	0	0	0	0	0	0	0	1	1	1	4.5	4.5	4.5	42.709	0	15.065	47172	18	1	47172	0	0	0	0	0	0	0	0	0	0	0	0	0	0
Q9I612	tr|Q9I612|Q9I612_PSEAE 3-methylmercaptopropionyl-CoA dehydrogenase OS=Pseudomonas aeruginosa (strain ATCC 15692 / DSM 22644 / CIP 104116 / JCM 14847 / LMG 12228 / 1C / PRS 101 / PAO1) OX=208964 GN=PA0506 PE=1 SV=1	0	0	0	0	0	0	0	0	0	0	0	0	0	0	0	0	0	0	0	0	0	1	1	1	2.7	2.7	2.7	65.358	0	11.218	283680	27	8	36150	0	19407	0	0	0	18116	98218	0	0	0	15788	0	0	68559
Q9I685	sp|Q9I685|SAHH_PSEAE Adenosylhomocysteinase OS=Pseudomonas aeruginosa (strain ATCC 15692 / DSM 22644 / CIP 104116 / JCM 14847 / LMG 12228 / 1C / PRS 101 / PAO1) OX=208964 GN=ahcY PE=1 SV=1	0	0	166660	0	0	0	1687700	0	0	0	0	0	700650	0	0	0	0	0	0	0	0	4	4	4	14.9	14.9	14.9	51.399	0	323.31	1380100	29	13	0	16009	281290	54009	0	0	625800	16791	0	0	0	0	205970	0	0
Q9I687	tr|Q9I687|Q9I687_PSEAE Methylenetetrahydrofolate reductase OS=Pseudomonas aeruginosa (strain ATCC 15692 / DSM 22644 / CIP 104116 / JCM 14847 / LMG 12228 / 1C / PRS 101 / PAO1) OX=208964 GN=metF PE=3 SV=1	0	0	0	0	0	0	0	0	0	0	0	0	0	0	0	0	0	0	0	0	0	1	1	1	4.8	4.8	4.8	32.228	0	7.6697	358440	16	5	0	30862	0	158360	75124	94091	0	0	0	0	0	0	0	0	0
Q9I692	tr|Q9I692|Q9I692_PSEAE Tryptophan 2-monooxygenase OS=Pseudomonas aeruginosa (strain ATCC 15692 / DSM 22644 / CIP 104116 / JCM 14847 / LMG 12228 / 1C / PRS 101 / PAO1) OX=208964 GN=PA0421 PE=3 SV=1	0	0	0	0	0	0	0	0	0	0	0	0	0	0	0	0	0	0	0	0	0	1	1	1	2.8	2.8	2.8	54.207	0.0087464	5.626	19084	27	1	0	0	0	0	0	19084	0	0	0	0	0	0	0	0	0
Q9I6H3	tr|Q9I6H3|Q9I6H3_PSEAE Fumarylacetoacetase-like C-terminal domain-containing protein OS=Pseudomonas aeruginosa (strain ATCC 15692 / DSM 22644 / CIP 104116 / JCM 14847 / LMG 12228 / 1C / PRS 101 / PAO1) OX=208964 GN=PA0318 PE=3 SV=1	0	0	0	0	0	0	0	0	0	0	0	0	0	0	0	0	0	0	0	0	0	1	1	1	8.6	8.6	8.6	23.843	0	22.872	83089	9	1	0	0	0	0	0	83089	0	0	0	0	0	0	0	0	0
Q9I6J0	sp|Q9I6J0|SPUE_PSEAE Spermidine-binding periplasmic protein SpuE OS=Pseudomonas aeruginosa (strain ATCC 15692 / DSM 22644 / CIP 104116 / JCM 14847 / LMG 12228 / 1C / PRS 101 / PAO1) OX=208964 GN=spuE PE=1 SV=1	0	0	0	0	0	0	0	0	0	0	0	0	0	0	0	0	0	0	0	0	0	1	1	1	5.5	5.5	5.5	40.069	0	6.221	27019	19	1	27019	0	0	0	0	0	0	0	0	0	0	0	0	0	0
Q9I6J3	tr|Q9I6J3|Q9I6J3_PSEAE Probable glutamine synthetase OS=Pseudomonas aeruginosa (strain ATCC 15692 / DSM 22644 / CIP 104116 / JCM 14847 / LMG 12228 / 1C / PRS 101 / PAO1) OX=208964 GN=spuB PE=3 SV=1	0	0	0	0	0	0	0	0	0	0	0	0	0	0	0	0	0	0	0	0	0	1	1	1	2.4	2.4	2.4	50.965	0	14.624	71026	20	1	0	0	0	0	0	71026	0	0	0	0	0	0	0	0	0
Q9I6J8	tr|Q9I6J8|Q9I6J8_PSEAE N-carbamoylputrescine amidohydrolase OS=Pseudomonas aeruginosa (strain ATCC 15692 / DSM 22644 / CIP 104116 / JCM 14847 / LMG 12228 / 1C / PRS 101 / PAO1) OX=208964 GN=aguB PE=3 SV=1	0	0	0	0	0	0	0	0	0	0	0	0	0	0	0	0	0	0	0	0	0	1	1	1	5.8	5.8	5.8	32.759	0	6.5082	73644	15	1	73644	0	0	0	0	0	0	0	0	0	0	0	0	0	0
Q9I6J9	sp|Q9I6J9|AGUA_PSEAE Agmatine deiminase OS=Pseudomonas aeruginosa (strain ATCC 15692 / DSM 22644 / CIP 104116 / JCM 14847 / LMG 12228 / 1C / PRS 101 / PAO1) OX=208964 GN=aguA PE=1 SV=1	0	0	0	0	0	0	0	0	0	0	0	0	0	0	0	0	0	0	0	0	0	1	1	1	7.1	7.1	7.1	41.191	0	96.021	210760	14	4	0	0	72790	99486	15325	0	0	0	0	0	0	0	23154	0	0
Q9I6M4	sp|Q9I6M4|DAVT_PSEAE 5-aminovalerate aminotransferase DavT OS=Pseudomonas aeruginosa (strain ATCC 15692 / DSM 22644 / CIP 104116 / JCM 14847 / LMG 12228 / 1C / PRS 101 / PAO1) OX=208964 GN=davT PE=1 SV=1	0	0	0	0	0	0	0	0	0	0	0	0	0	0	0	0	0	0	0	0	0	1	1	1	6.3	6.3	6.3	45.22	0	68.85	22354	22	1	22354	0	0	0	0	0	0	0	0	0	0	0	0	0	0
Q9I6M5	sp|Q9I6M5|DAVD_PSEAE Glutarate-semialdehyde dehydrogenase OS=Pseudomonas aeruginosa (strain ATCC 15692 / DSM 22644 / CIP 104116 / JCM 14847 / LMG 12228 / 1C / PRS 101 / PAO1) OX=208964 GN=davD PE=1 SV=1	0	0	0	0	0	0	0	0	0	0	0	0	0	0	0	0	0	0	0	0	0	3	3	3	13.3	13.3	13.3	51.622	0	125.1	651690	25	6	485930	48083	117680	0	0	0	0	0	0	0	0	0	0	0	0
Q9I6Y9	tr|Q9I6Y9|Q9I6Y9_PSEAE Nonspecific ribonucleoside hydrolase OS=Pseudomonas aeruginosa (strain ATCC 15692 / DSM 22644 / CIP 104116 / JCM 14847 / LMG 12228 / 1C / PRS 101 / PAO1) OX=208964 GN=nuh PE=4 SV=2	0	0	0	0	0	0	0	0	0	0	0	0	0	0	0	0	0	0	0	0	0	1	1	1	4	4	4	37.542	0	6.3741	25303	15	1	0	0	0	0	0	0	25303	0	0	0	0	0	0	0	0
Q9I702	sp|Q9I702|BAUC_PSEAE Malonate-semialdehyde dehydrogenase OS=Pseudomonas aeruginosa (strain ATCC 15692 / DSM 22644 / CIP 104116 / JCM 14847 / LMG 12228 / 1C / PRS 101 / PAO1) OX=208964 GN=bauC PE=2 SV=1	0	0	0	0	0	0	0	0	0	0	0	0	0	0	0	0	0	0	0	0	0	1	1	1	3.8	3.8	3.8	53.322	0	22.872	72477	24	2	0	0	41375	31102	0	0	0	0	0	0	0	0	0	0	0
Q9I748	sp|Q9I748|TSSC1_PSEAE Type VI secretion system sheath protein TssC1 OS=Pseudomonas aeruginosa (strain ATCC 15692 / DSM 22644 / CIP 104116 / JCM 14847 / LMG 12228 / 1C / PRS 101 / PAO1) OX=208964 GN=tssC1 PE=1 SV=1	0	0	0	0	0	0	0	0	0	0	0	0	0	0	0	0	0	0	0	0	0	1	1	1	5.2	5.2	5.2	55.771	0	96.39	64366	21	2	0	0	0	13890	0	50476	0	0	0	0	0	0	0	0	0
Q9I783	sp|Q9I783|Y049_PSEAE Uncharacterized protein PA0049 OS=Pseudomonas aeruginosa (strain ATCC 15692 / DSM 22644 / CIP 104116 / JCM 14847 / LMG 12228 / 1C / PRS 101 / PAO1) OX=208964 GN=PA0049 PE=1 SV=1	0	0	0	0	0	0	0	0	0	0	0	0	0	0	0	0	0	0	0	0	0	1	1	1	2.7	2.7	2.7	60.113	0	9.5965	44197	30	1	0	0	0	0	0	0	0	0	0	0	0	0	0	0	0
Q9I791	tr|Q9I791|Q9I791_PSEAE Probable hemagglutinin OS=Pseudomonas aeruginosa (strain ATCC 15692 / DSM 22644 / CIP 104116 / JCM 14847 / LMG 12228 / 1C / PRS 101 / PAO1) OX=208964 GN=PA0041 PE=4 SV=1	0	224600	458810	240820	408310	1594300	259990	0	0	0	0	0	0	0	0	0	0	0	0	0	0	17	8	8	10.2	5.4	5.4	361.59	0	323.31	5620700	183	27	0	241130	282830	206220	421340	4300000	103320	19899	0	0	0	0	45905	0	0
Q9I7A4	tr|Q9I7A4|Q9I7A4_PSEAE Phospholipase C, PlcB OS=Pseudomonas aeruginosa (strain ATCC 15692 / DSM 22644 / CIP 104116 / JCM 14847 / LMG 12228 / 1C / PRS 101 / PAO1) OX=208964 GN=plcB PE=4 SV=1	0	0	0	0	0	0	0	0	0	0	0	0	0	0	0	0	0	0	0	0	0	1	1	1	3.4	3.4	3.4	36.717	0	14.68	23785	12	1	0	0	0	0	0	0	0	0	0	0	0	0	0	0	0
Q9I7C4	sp|Q9I7C4|DPO3B_PSEAE Beta sliding clamp OS=Pseudomonas aeruginosa (strain ATCC 15692 / DSM 22644 / CIP 104116 / JCM 14847 / LMG 12228 / 1C / PRS 101 / PAO1) OX=208964 GN=dnaN PE=1 SV=1	0	0	0	0	0	0	0	0	0	0	0	0	0	0	0	0	0	0	0	0	0	1	1	1	4.6	4.6	4.6	40.694	0	13.088	74500	16	1	74500	0	0	0	0	0	0	0	0	0	0	0	0	0	0
Q9K3C5	sp|Q9K3C5|FLID2_PSEAE B-type flagellar hook-associated protein 2 OS=Pseudomonas aeruginosa (strain ATCC 15692 / DSM 22644 / CIP 104116 / JCM 14847 / LMG 12228 / 1C / PRS 101 / PAO1) OX=208964 GN=fliD PE=1 SV=1	0	0	0	0	0	0	0	0	0	0	0	0	0	0	0	0	0	0	0	0	0	3	3	3	11	11	11	49.449	0	323.31	2140700	32	9	0	0	0	363490	453670	1038000	0	0	0	0	0	0	223770	61809	0
Q9X2T1	sp|Q9X2T1|THIO_PSEAE Thioredoxin OS=Pseudomonas aeruginosa (strain ATCC 15692 / DSM 22644 / CIP 104116 / JCM 14847 / LMG 12228 / 1C / PRS 101 / PAO1) OX=208964 GN=trxA PE=3 SV=1	0	0	0	0	0	0	0	0	0	0	0	0	0	0	0	0	0	0	0	0	0	1	1	1	16.7	16.7	16.7	11.87	0	35.56	18276	7	1	18276	0	0	0	0	0	0	0	0	0	0	0	0	0	0
Q9X4G0	sp|Q9X4G0|HGD_PSEAE Homogentisate 1,2-dioxygenase OS=Pseudomonas aeruginosa (strain ATCC 15692 / DSM 22644 / CIP 104116 / JCM 14847 / LMG 12228 / 1C / PRS 101 / PAO1) OX=208964 GN=hmgA PE=3 SV=2	0	0	0	0	0	0	0	0	0	0	0	0	0	0	0	0	0	0	0	0	0	1	1	1	3.7	3.7	3.7	47.841	0	6.823	181110	19	3	0	0	0	54138	0	0	57555	0	0	0	0	0	69421	0	0
Q9XCL6	sp|Q9XCL6|SYE_PSEAE Glutamate--tRNA ligase OS=Pseudomonas aeruginosa (strain ATCC 15692 / DSM 22644 / CIP 104116 / JCM 14847 / LMG 12228 / 1C / PRS 101 / PAO1) OX=208964 GN=gltX PE=1 SV=2	0	0	0	0	0	0	0	0	0	0	0	0	0	0	0	0	0	0	0	0	0	1	1	1	2.8	2.8	2.8	56.749	0	6.286	506160	29	4	183680	0	0	167180	58406	96894	0	0	0	0	0	0	0	0	0
Supplementary material 2: Mass spectrometry results. Label-Free Quantification (LFQ) values are shown. Only proteins with at least two identified peptides are quantified. Raw intensities and the iBAQ quantification are also shown.
[truncated: 29 more columns]

## Sheet: MaxQuant output
Protein IDs	Majority protein IDs	Peptide counts (all)	Peptide counts (razor+unique)	Peptide counts (unique)	Fasta headers	Number of proteins	Peptides	Razor + unique peptides	Unique peptides	Peptides ATCC27853_1	Peptides ATCC27853_2	Peptides ATCC27853_3	Peptides LS03_1	Peptides LS03_2	Peptides LS03_3	Peptides LS06_1	Peptides LS06_2	Peptides LS06_3	Peptides LS07_1	Peptides LS07_2	Peptides LS07_3	Peptides PAO1_1	Peptides PAO1_2	Peptides PAO1_3	Peptides PAO1_ultracent_1	Peptides PAO1_ultracent_2	Peptides PAO1_ultracent_3	Peptides Z37_1	Peptides Z37_2	Peptides Z37_3	Razor + unique peptides ATCC27853_1	Razor + unique peptides ATCC27853_2	Razor + unique peptides ATCC27853_3	Razor + unique peptides LS03_1	Razor + unique peptides LS03_2	Razor + unique peptides LS03_3	Razor + unique peptides LS06_1	Razor + unique peptides LS06_2	Razor + unique peptides LS06_3	Razor + unique peptides LS07_1	Razor + unique peptides LS07_2	Razor + unique peptides LS07_3	Razor + unique peptides PAO1_1	Razor + unique peptides PAO1_2	Razor + unique peptides PAO1_3	Razor + unique peptides PAO1_ultracent_1	Razor + unique peptides PAO1_ultracent_2	Razor + unique peptides PAO1_ultracent_3	Razor + unique peptides Z37_1
CON__A2I7N1;CON__A2I7N0	CON__A2I7N1;CON__A2I7N0	1;1	1;1	1;1	;	2	1	1	1	1	1	1	1	1	1	1	0	0	0	0	0	1	1	0	0	0	0	1	0	1	1	1	1	1	1	1	1	0	0	0	0	0	1	1	0	0	0	0	1
CON__P00761	CON__P00761	1	1	1		1	1	1	1	1	0	1	1	1	1	0	0	0	0	0	0	0	0	0	0	0	0	0	0	0	1	0	1	1	1	1	0	0	0	0	0	0	0	0	0	0	0	0	0
CON__P01966	CON__P01966	3	3	3		1	3	3	3	1	1	1	0	0	0	1	0	0	0	0	0	3	1	0	0	0	0	0	0	0	1	1	1	0	0	0	1	0	0	0	0	0	3	1	0	0	0	0	0
CON__P02584	CON__P02584	1	1	1		1	1	1	1	0	0	0	0	0	0	0	0	0	0	0	0	1	0	0	0	0	0	0	0	0	0	0	0	0	0	0	0	0	0	0	0	0	1	0	0	0	0	0	0
CON__P02662	CON__P02662	2	2	2		1	2	2	2	0	1	2	0	0	0	0	0	0	0	0	0	0	0	0	1	1	0	0	0	0	0	1	2	0	0	0	0	0	0	0	0	0	0	0	0	1	1	0	0
CON__P02666	CON__P02666	1	1	1		1	1	1	1	0	1	1	0	0	0	0	0	0	0	0	0	0	0	0	0	0	1	0	0	0	0	1	1	0	0	0	0	0	0	0	0	0	0	0	0	0	0	1	0
CON__P02754	CON__P02754	1	1	1		1	1	1	1	0	0	1	0	0	0	1	1	0	0	1	0	0	0	1	0	0	0	0	0	1	0	0	1	0	0	0	1	1	0	0	1	0	0	0	1	0	0	0	0
CON__P02769;CON__P02768-1	CON__P02769	14;1	14;1	14;1		2	14	14	14	6	1	1	4	2	5	5	3	2	1	1	1	6	2	1	2	3	2	1	0	1	6	1	1	4	2	5	5	3	2	1	1	1	6	2	1	2	3	2	1
CON__P04258	CON__P04258	1	1	1		1	1	1	1	0	1	1	0	0	0	0	0	0	0	0	0	0	0	0	1	1	0	0	0	0	0	1	1	0	0	0	0	0	0	0	0	0	0	0	0	1	1	0	0
CON__P04264;CON__Q9R0H5;CON__Q6NXH9;CON__Q8BGZ7;CON__P50446;CON__Q6IFZ6;CON__Q7Z794;CON__Q922U2;CON__Q5XQN5;CON__ENSEMBL:ENSBTAP00000038253	CON__P04264	3;1;1;1;1;1;1;1;1;1	3;1;1;1;1;1;1;1;1;1	2;0;0;1;1;0;0;1;1;0		10	3	3	2	0	1	0	1	0	0	1	0	0	0	0	0	1	1	1	3	0	0	0	0	0	0	1	0	1	0	0	1	0	0	0	0	0	1	1	1	3	0	0	0
CON__P05787;CON__REFSEQ:XP_092267;CON__H-INV:HIT000292931	CON__P05787	3;1;1	3;1;1	3;1;1		3	3	3	3	0	0	0	0	0	0	0	0	0	0	0	0	3	0	0	0	0	0	0	0	0	0	0	0	0	0	0	0	0	0	0	0	0	3	0	0	0	0	0	0
CON__Q3KNV1;CON__P08729	CON__Q3KNV1;CON__P08729	1;1	1;1	1;1	;	2	1	1	1	0	0	0	0	0	0	0	0	0	0	0	0	1	0	0	0	0	0	0	0	0	0	0	0	0	0	0	0	0	0	0	0	0	1	0	0	0	0	0	0
CON__Q9Z2K1;CON__P08779;CON__Q3ZAW8	CON__Q9Z2K1;CON__P08779;CON__Q3ZAW8	1;1;1	1;1;1	1;1;1	;;	3	1	1	1	0	0	0	0	0	0	0	0	0	0	0	0	0	0	0	1	0	0	0	0	0	0	0	0	0	0	0	0	0	0	0	0	0	0	0	0	1	0	0	0
CON__P12763	CON__P12763	5	5	5		1	5	5	5	1	0	1	0	0	0	1	0	0	0	0	0	5	3	1	0	0	0	0	0	0	1	0	1	0	0	0	1	0	0	0	0	0	5	3	1	0	0	0	0
CON__P13645	CON__P13645	2	2	2		1	2	2	2	0	0	0	0	0	1	1	0	0	0	0	0	1	0	0	0	0	0	0	0	0	0	0	0	0	0	1	1	0	0	0	0	0	1	0	0	0	0	0	0
CON__P15636	CON__P15636	1	1	1		1	1	1	1	1	1	1	1	0	0	1	0	0	0	0	0	1	1	0	0	0	0	0	0	0	1	1	1	1	0	0	1	0	0	0	0	0	1	1	0	0	0	0	0
CON__P28800	CON__P28800	2	2	2		1	2	2	2	2	0	0	1	1	2	0	0	0	0	0	0	0	0	0	0	0	0	0	0	0	2	0	0	1	1	2	0	0	0	0	0	0	0	0	0	0	0	0	0
CON__P34955	CON__P34955	3	3	3		1	3	3	3	0	0	0	0	0	0	0	0	0	0	0	0	3	1	0	0	0	0	0	0	0	0	0	0	0	0	0	0	0	0	0	0	0	3	1	0	0	0	0	0
CON__P35527	CON__P35527	3	3	3		1	3	3	3	2	2	0	1	0	0	0	0	0	0	0	0	0	0	0	3	1	1	0	0	0	2	2	0	1	0	0	0	0	0	0	0	0	0	0	0	3	1	1	0
CON__P35908v2;CON__P35908	CON__P35908v2;CON__P35908	2;2	1;1	1;1	;	2	2	1	1	0	0	0	0	0	0	0	0	0	0	0	0	0	0	0	2	0	0	0	0	0	0	0	0	0	0	0	0	0	0	0	0	0	0	0	0	1	0	0	0
CON__P41361	CON__P41361	3	3	3		1	3	3	3	1	0	0	2	2	3	0	0	0	0	0	0	0	0	0	0	0	0	0	0	0	1	0	0	2	2	3	0	0	0	0	0	0	0	0	0	0	0	0	0
CON__Q04695;CON__Q9QWL7	CON__Q04695;CON__Q9QWL7	1;1	1;1	1;1	;	2	1	1	1	0	0	0	0	0	0	0	0	0	0	0	0	1	1	0	0	0	0	0	0	0	0	0	0	0	0	0	0	0	0	0	0	0	1	1	0	0	0	0	0
CON__Q28065	CON__Q28065	1	1	1		1	1	1	1	1	0	0	0	1	1	0	0	0	0	0	0	0	0	0	0	0	0	0	0	0	1	0	0	0	1	1	0	0	0	0	0	0	0	0	0	0	0	0	0
CON__Q2HJF0	CON__Q2HJF0	1	1	1		1	1	1	1	0	0	0	1	0	0	0	0	0	0	0	0	0	0	0	0	0	0	0	0	0	0	0	0	1	0	0	0	0	0	0	0	0	0	0	0	0	0	0	0
CON__Q2KJF1	CON__Q2KJF1	1	1	1		1	1	1	1	0	0	0	0	0	0	0	0	0	0	0	0	1	0	0	0	0	0	0	0	0	0	0	0	0	0	0	0	0	0	0	0	0	1	0	0	0	0	0	0
CON__Q2UVX4	CON__Q2UVX4	6	6	6		1	6	6	6	0	0	0	0	0	0	0	0	0	0	0	0	6	0	0	0	0	0	0	0	0	0	0	0	0	0	0	0	0	0	0	0	0	6	0	0	0	0	0	0
CON__Q3KUS7	CON__Q3KUS7	1	1	1		1	1	1	1	0	0	0	0	0	0	0	0	0	0	0	0	1	0	0	0	0	0	0	0	0	0	0	0	0	0	0	0	0	0	0	0	0	1	0	0	0	0	0	0
CON__Q3SX09;CON__P02070	CON__Q3SX09	6;1	6;1	6;1		2	6	6	6	0	0	0	0	0	0	0	0	0	0	0	0	6	3	0	0	0	0	0	0	0	0	0	0	0	0	0	0	0	0	0	0	0	6	3	0	0	0	0	0
CON__Q3SZH5	CON__Q3SZH5	1	1	1		1	1	1	1	0	0	0	0	0	0	0	0	0	0	0	0	1	1	0	0	0	0	0	0	0	0	0	0	0	0	0	0	0	0	0	0	0	1	1	0	0	0	0	0
CON__Q3T052	CON__Q3T052	2	2	2		1	2	2	2	0	0	0	0	0	0	0	0	0	0	0	0	2	1	0	0	0	0	0	0	0	0	0	0	0	0	0	0	0	0	0	0	0	2	1	0	0	0	0	0
CON__Q6KB66-1	CON__Q6KB66-1	1	1	1		1	1	1	1	0	0	1	0	0	0	0	0	0	0	0	0	0	0	0	0	0	0	0	0	0	0	0	1	0	0	0	0	0	0	0	0	0	0	0	0	0	0	0	0
CON__Q95121	CON__Q95121	2	2	2		1	2	2	2	0	0	0	0	0	0	0	0	0	0	0	0	2	1	0	0	0	0	0	0	0	0	0	0	0	0	0	0	0	0	0	0	0	2	1	0	0	0	0	0
CON__Q9TRI1	CON__Q9TRI1	5	5	5		1	5	5	5	1	0	0	0	0	0	0	0	0	0	0	0	5	2	0	0	0	0	0	0	0	1	0	0	0	0	0	0	0	0	0	0	0	5	2	0	0	0	0	0
CON__Q9TTE1	CON__Q9TTE1	1	1	1		1	1	1	1	1	0	0	0	0	0	0	0	0	0	0	0	0	0	0	0	0	0	0	0	0	1	0	0	0	0	0	0	0	0	0	0	0	0	0	0	0	0	0	0
CON__Streptavidin	CON__Streptavidin	2	2	2		1	2	2	2	0	2	1	1	0	0	2	0	0	0	0	0	2	1	0	0	1	0	0	0	0	0	2	1	1	0	0	2	0	0	0	0	0	2	1	0	0	1	0	0
E1JGJ8	E1JGJ8	1	1	1	tr|E1JGJ8|E1JGJ8_PSEAE Peptide chain release factor 2 OS=Pseudomonas aeruginosa (strain ATCC 15692 / DSM 22644 / CIP 104116 / JCM 14847 / LMG 12228 / 1C / PRS 101 / PAO1) OX=208964 GN=prfB PE=3 SV=1	1	1	1	1	1	0	1	0	0	0	0	0	0	0	0	0	0	0	0	0	0	0	0	0	0	1	0	1	0	0	0	0	0	0	0	0	0	0	0	0	0	0	0	0
G3XCU6	G3XCU6	1	1	1	tr|G3XCU6|G3XCU6_PSEAE Transcriptional regulator CysB OS=Pseudomonas aeruginosa (strain ATCC 15692 / DSM 22644 / CIP 104116 / JCM 14847 / LMG 12228 / 1C / PRS 101 / PAO1) OX=208964 GN=cysB PE=3 SV=1	1	1	1	1	1	0	0	0	0	0	0	0	0	0	0	0	0	0	0	0	0	0	0	0	1	1	0	0	0	0	0	0	0	0	0	0	0	0	0	0	0	0	0	0
G3XCW5	G3XCW5	2	2	2	tr|G3XCW5|G3XCW5_PSEAE Lipoprotein YgdI/YgdR-like SH3-like domain-containing protein OS=Pseudomonas aeruginosa (strain ATCC 15692 / DSM 22644 / CIP 104116 / JCM 14847 / LMG 12228 / 1C / PRS 101 / PAO1) OX=208964 GN=PA3031 PE=4 SV=1	1	2	2	2	2	2	2	1	1	2	1	0	0	0	0	0	0	0	0	0	0	0	0	0	1	2	2	2	1	1	2	1	0	0	0	0	0	0	0	0	0	0	0	0
G3XCX5	G3XCX5	2	2	2	tr|G3XCX5|G3XCX5_PSEAE Probable bacteriophage protein OS=Pseudomonas aeruginosa (strain ATCC 15692 / DSM 22644 / CIP 104116 / JCM 14847 / LMG 12228 / 1C / PRS 101 / PAO1) OX=208964 GN=PA0618 PE=1 SV=1	1	2	2	2	1	0	0	0	0	0	0	0	0	0	0	0	1	0	0	0	0	0	0	0	0	1	0	0	0	0	0	0	0	0	0	0	0	1	0	0	0	0	0	0
G3XCX8	G3XCX8	1	1	1	tr|G3XCX8|G3XCX8_PSEAE Topoisomerase II OS=Pseudomonas aeruginosa (strain ATCC 15692 / DSM 22644 / CIP 104116 / JCM 14847 / LMG 12228 / 1C / PRS 101 / PAO1) OX=208964 GN=PA0900 PE=4 SV=1	1	1	1	1	1	0	0	0	0	0	0	0	0	0	0	0	0	0	0	0	0	0	0	0	0	1	0	0	0	0	0	0	0	0	0	0	0	0	0	0	0	0	0	0
G3XCZ4	G3XCZ4	1	1	1	tr|G3XCZ4|G3XCZ4_PSEAE Succinylglutamate desuccinylase/Aspartoacylase catalytic domain-containing protein OS=Pseudomonas aeruginosa (strain ATCC 15692 / DSM 22644 / CIP 104116 / JCM 14847 / LMG 12228 / 1C / PRS 101 / PAO1) OX=208964 GN=PA0891 PE=4 SV=1	1	1	1	1	0	0	1	0	0	0	0	0	0	0	0	0	0	0	0	0	0	0	0	0	0	0	0	1	0	0	0	0	0	0	0	0	0	0	0	0	0	0	0	0
G3XD09	G3XD09	1	1	1	tr|G3XD09|G3XD09_PSEAE Glutamate synthase small chain OS=Pseudomonas aeruginosa (strain ATCC 15692 / DSM 22644 / CIP 104116 / JCM 14847 / LMG 12228 / 1C / PRS 101 / PAO1) OX=208964 GN=gltD PE=4 SV=1	1	1	1	1	0	0	0	0	0	1	0	0	0	0	0	0	0	0	0	0	0	0	0	0	0	0	0	0	0	0	1	0	0	0	0	0	0	0	0	0	0	0	0	0
G3XD38	G3XD38	1	1	1	tr|G3XD38|G3XD38_PSEAE Phage tail protein OS=Pseudomonas aeruginosa (strain ATCC 15692 / DSM 22644 / CIP 104116 / JCM 14847 / LMG 12228 / 1C / PRS 101 / PAO1) OX=208964 GN=PA0633 PE=4 SV=1	1	1	1	1	0	0	0	1	1	1	1	0	0	0	0	0	0	0	0	0	0	0	0	0	0	0	0	0	1	1	1	1	0	0	0	0	0	0	0	0	0	0	0	0
G3XD39	G3XD39	1	1	1	tr|G3XD39|G3XD39_PSEAE Probable bacteriophage protein OS=Pseudomonas aeruginosa (strain ATCC 15692 / DSM 22644 / CIP 104116 / JCM 14847 / LMG 12228 / 1C / PRS 101 / PAO1) OX=208964 GN=PA0622 PE=1 SV=1	1	1	1	1	0	0	0	0	0	0	0	0	0	0	1	1	0	0	0	0	0	0	0	0	0	0	0	0	0	0	0	0	0	0	0	1	1	0	0	0	0	0	0	0
G3XD40	G3XD40	1	1	1	tr|G3XD40|G3XD40_PSEAE Probable acyl-CoA thiolase OS=Pseudomonas aeruginosa (strain ATCC 15692 / DSM 22644 / CIP 104116 / JCM 14847 / LMG 12228 / 1C / PRS 101 / PAO1) OX=208964 GN=PA3925 PE=1 SV=1	1	1	1	1	1	0	0	0	0	0	0	0	0	0	0	0	0	0	0	0	0	0	0	0	0	1	0	0	0	0	0	0	0	0	0	0	0	0	0	0	0	0	0	0
G3XD57	G3XD57	3	3	3	tr|G3XD57|G3XD57_PSEAE Bacteriophage tail tape measure C-terminal domain-containing protein OS=Pseudomonas aeruginosa (strain ATCC 15692 / DSM 22644 / CIP 104116 / JCM 14847 / LMG 12228 / 1C / PRS 101 / PAO1) OX=208964 GN=PA0636 PE=4 SV=1	1	3	3	3	0	0	0	1	1	2	2	1	1	0	0	0	1	1	0	0	0	0	0	0	0	0	0	0	1	1	2	2	1	1	0	0	0	1	1	0	0	0	0	0
G3XD89	G3XD89	1	1	1	tr|G3XD89|G3XD89_PSEAE Copper transport outer membrane porin OprC OS=Pseudomonas aeruginosa (strain ATCC 15692 / DSM 22644 / CIP 104116 / JCM 14847 / LMG 12228 / 1C / PRS 101 / PAO1) OX=208964 GN=oprC PE=1 SV=1	1	1	1	1	0	0	0	0	0	0	0	1	0	0	0	0	0	0	0	0	0	0	0	0	0	0	0	0	0	0	0	0	1	0	0	0	0	0	0	0	0	0	0	0
G3XDA2	G3XDA2	1	1	1	tr|G3XDA2|G3XDA2_PSEAE 3-oxoacyl-[acyl-carrier-protein] synthase 2 OS=Pseudomonas aeruginosa (strain ATCC 15692 / DSM 22644 / CIP 104116 / JCM 14847 / LMG 12228 / 1C / PRS 101 / PAO1) OX=208964 GN=fabF1 PE=1 SV=1	1	1	1	1	1	0	0	0	0	0	0	0	0	0	0	0	0	0	0	0	0	0	0	0	0	1	0	0	0	0	0	0	0	0	0	0	0	0	0	0	0	0	0	0
G3XDA4	G3XDA4	1	1	1	tr|G3XDA4|G3XDA4_PSEAE OsmC family protein OS=Pseudomonas aeruginosa (strain ATCC 15692 / DSM 22644 / CIP 104116 / JCM 14847 / LMG 12228 / 1C / PRS 101 / PAO1) OX=208964 GN=PA0653 PE=4 SV=1	1	1	1	1	0	0	1	0	0	0	0	0	0	0	0	0	0	0	0	0	0	0	0	0	0	0	0	1	0	0	0	0	0	0	0	0	0	0	0	0	0	0	0	0
O52759	O52759	3	3	3	sp|O52759|RS4_PSEAE Small ribosomal subunit protein uS4 OS=Pseudomonas aeruginosa (strain ATCC 15692 / DSM 22644 / CIP 104116 / JCM 14847 / LMG 12228 / 1C / PRS 101 / PAO1) OX=208964 GN=rpsD PE=1 SV=2	1	3	3	3	1	3	2	1	2	1	1	1	1	1	0	1	0	0	0	0	1	0	0	0	1	1	3	2	1	2	1	1	1	1	1	0	1	0	0	0	0	1	0	0
O52760	O52760	6	6	6	sp|O52760|RPOA_PSEAE DNA-directed RNA polymerase subunit alpha OS=Pseudomonas aeruginosa (strain ATCC 15692 / DSM 22644 / CIP 104116 / JCM 14847 / LMG 12228 / 1C / PRS 101 / PAO1) OX=208964 GN=rpoA PE=1 SV=2	1	6	6	6	5	4	5	2	3	4	1	0	0	0	0	0	1	0	0	0	0	0	1	0	3	5	4	5	2	3	4	1	0	0	0	0	0	1	0	0	0	0	0	1
O52761	O52761	2	2	2	sp|O52761|RL17_PSEAE Large ribosomal subunit protein bL17 OS=Pseudomonas aeruginosa (strain ATCC 15692 / DSM 22644 / CIP 104116 / JCM 14847 / LMG 12228 / 1C / PRS 101 / PAO1) OX=208964 GN=rplQ PE=1 SV=1	1	2	2	2	1	2	2	0	1	1	1	0	0	0	0	0	0	0	0	0	0	0	0	0	1	1	2	2	0	1	1	1	0	0	0	0	0	0	0	0	0	0	0	0
O54438	O54438	1	1	1	sp|O54438|FABG_PSEAE 3-oxoacyl-[acyl-carrier-protein] reductase FabG OS=Pseudomonas aeruginosa (strain ATCC 15692 / DSM 22644 / CIP 104116 / JCM 14847 / LMG 12228 / 1C / PRS 101 / PAO1) OX=208964 GN=fabG PE=1 SV=1	1	1	1	1	0	0	0	0	0	1	1	0	0	0	0	0	0	0	0	0	0	0	0	0	0	0	0	0	0	0	1	1	0	0	0	0	0	0	0	0	0	0	0	0
O68562	O68562	1	1	1	sp|O68562|BAME_PSEAE Outer membrane protein assembly factor BamE OS=Pseudomonas aeruginosa (strain ATCC 15692 / DSM 22644 / CIP 104116 / JCM 14847 / LMG 12228 / 1C / PRS 101 / PAO1) OX=208964 GN=bamE PE=1 SV=1	1	1	1	1	0	1	0	0	0	0	0	0	0	0	0	0	0	0	0	0	0	0	0	0	0	0	1	0	0	0	0	0	0	0	0	0	0	0	0	0	0	0	0	0
O82850	O82850	3	3	3	sp|O82850|RS2_PSEAE Small ribosomal subunit protein uS2 OS=Pseudomonas aeruginosa (strain ATCC 15692 / DSM 22644 / CIP 104116 / JCM 14847 / LMG 12228 / 1C / PRS 101 / PAO1) OX=208964 GN=rpsB PE=1 SV=2	1	3	3	3	2	1	0	0	2	1	0	0	0	0	0	0	0	0	0	0	0	0	0	0	0	2	1	0	0	2	1	0	0	0	0	0	0	0	0	0	0	0	0	0
O82852	O82852	1	1	1	sp|O82852|PYRH_PSEAE Uridylate kinase OS=Pseudomonas aeruginosa (strain ATCC 15692 / DSM 22644 / CIP 104116 / JCM 14847 / LMG 12228 / 1C / PRS 101 / PAO1) OX=208964 GN=pyrH PE=3 SV=2	1	1	1	1	1	0	0	0	0	0	0	0	0	0	0	0	0	0	0	0	0	0	0	0	0	1	0	0	0	0	0	0	0	0	0	0	0	0	0	0	0	0	0	0
O86428	O86428	3	3	3	sp|O86428|ILVE_PSEAE Branched-chain-amino-acid aminotransferase OS=Pseudomonas aeruginosa (strain ATCC 15692 / DSM 22644 / CIP 104116 / JCM 14847 / LMG 12228 / 1C / PRS 101 / PAO1) OX=208964 GN=ilvE PE=1 SV=2	1	3	3	3	1	2	2	2	0	1	0	2	1	0	0	0	0	1	0	0	0	0	1	0	0	1	2	2	2	0	1	0	2	1	0	0	0	0	1	0	0	0	0	1
P04739	P04739	1	1	1	sp|P04739|PILA_PSEAE Type IV major pilin protein PilA OS=Pseudomonas aeruginosa (strain ATCC 15692 / DSM 22644 / CIP 104116 / JCM 14847 / LMG 12228 / 1C / PRS 101 / PAO1) OX=208964 GN=pilA PE=1 SV=1	1	1	1	1	0	0	0	0	0	0	0	0	0	0	0	0	0	0	0	0	0	1	0	0	0	0	0	0	0	0	0	0	0	0	0	0	0	0	0	0	0	0	1	0
P05384	P05384	1	1	1	sp|P05384|DBHB_PSEAE DNA-binding protein HU-beta OS=Pseudomonas aeruginosa (strain ATCC 15692 / DSM 22644 / CIP 104116 / JCM 14847 / LMG 12228 / 1C / PRS 101 / PAO1) OX=208964 GN=hupB PE=1 SV=3	1	1	1	1	1	1	1	0	1	1	1	0	0	0	0	0	0	0	0	0	0	0	0	0	0	1	1	1	0	1	1	1	0	0	0	0	0	0	0	0	0	0	0	0
P08280	P08280	1	1	1	sp|P08280|RECA_PSEAE Protein RecA OS=Pseudomonas aeruginosa (strain ATCC 15692 / DSM 22644 / CIP 104116 / JCM 14847 / LMG 12228 / 1C / PRS 101 / PAO1) OX=208964 GN=recA PE=1 SV=1	1	1	1	1	1	0	0	0	1	1	0	0	0	0	0	0	0	0	0	0	0	0	0	0	0	1	0	0	0	1	1	0	0	0	0	0	0	0	0	0	0	0	0	0
P08308	P08308	5	5	5	sp|P08308|OTCC_PSEAE Ornithine carbamoyltransferase, catabolic OS=Pseudomonas aeruginosa (strain ATCC 15692 / DSM 22644 / CIP 104116 / JCM 14847 / LMG 12228 / 1C / PRS 101 / PAO1) OX=208964 GN=arcB PE=1 SV=3	1	5	5	5	5	2	2	2	4	2	1	0	1	0	1	0	1	1	0	1	1	0	0	2	5	5	2	2	2	4	2	1	0	1	0	1	0	1	1	0	1	1	0	0
P09591	P09591	2	2	2	sp|P09591|EFTU_PSEAE Elongation factor Tu OS=Pseudomonas aeruginosa (strain ATCC 15692 / DSM 22644 / CIP 104116 / JCM 14847 / LMG 12228 / 1C / PRS 101 / PAO1) OX=208964 GN=tufA PE=1 SV=2	1	2	2	2	2	1	1	1	1	1	0	0	0	0	0	0	0	0	0	0	0	0	0	0	0	2	1	1	1	1	1	0	0	0	0	0	0	0	0	0	0	0	0	0
P11436	P11436	1	1	1	sp|P11436|AMIE_PSEAE Aliphatic amidase OS=Pseudomonas aeruginosa (strain ATCC 15692 / DSM 22644 / CIP 104116 / JCM 14847 / LMG 12228 / 1C / PRS 101 / PAO1) OX=208964 GN=amiE PE=1 SV=2	1	1	1	1	0	0	0	0	0	0	0	0	0	0	0	0	1	0	0	0	0	0	0	0	0	0	0	0	0	0	0	0	0	0	0	0	0	1	0	0	0	0	0	0
P11724	P11724	1	1	1	sp|P11724|OTCA_PSEAE Ornithine carbamoyltransferase, anabolic OS=Pseudomonas aeruginosa (strain ATCC 15692 / DSM 22644 / CIP 104116 / JCM 14847 / LMG 12228 / 1C / PRS 101 / PAO1) OX=208964 GN=argF PE=1 SV=3	1	1	1	1	0	0	1	0	0	0	0	0	0	0	0	0	0	0	0	0	0	0	0	0	0	0	0	1	0	0	0	0	0	0	0	0	0	0	0	0	0	0	0	0
P13794	P13794	5	5	5	sp|P13794|PORF_PSEAE Outer membrane porin F OS=Pseudomonas aeruginosa (strain ATCC 15692 / DSM 22644 / CIP 104116 / JCM 14847 / LMG 12228 / 1C / PRS 101 / PAO1) OX=208964 GN=oprF PE=1 SV=1	1	5	5	5	2	3	1	1	0	3	2	0	0	0	0	0	1	1	0	1	2	3	0	0	0	2	3	1	1	0	3	2	0	0	0	0	0	1	1	0	1	2	3	0
P13981	P13981	3	3	3	sp|P13981|ARCA_PSEAE Arginine deiminase OS=Pseudomonas aeruginosa (strain ATCC 15692 / DSM 22644 / CIP 104116 / JCM 14847 / LMG 12228 / 1C / PRS 101 / PAO1) OX=208964 GN=arcA PE=1 SV=2	1	3	3	3	3	2	2	1	1	2	2	0	0	0	0	0	0	0	0	0	0	0	0	0	1	3	2	2	1	1	2	2	0	0	0	0	0	0	0	0	0	0	0	0
P14165	P14165	2	2	2	sp|P14165|CISY_PSEAE Citrate synthase OS=Pseudomonas aeruginosa (strain ATCC 15692 / DSM 22644 / CIP 104116 / JCM 14847 / LMG 12228 / 1C / PRS 101 / PAO1) OX=208964 GN=gltA PE=1 SV=2	1	2	2	2	2	1	1	0	1	1	1	0	0	0	0	0	0	0	0	0	0	0	0	0	0	2	1	1	0	1	1	1	0	0	0	0	0	0	0	0	0	0	0	0
P14756	P14756	1	1	1	sp|P14756|ELAS_PSEAE Elastase OS=Pseudomonas aeruginosa (strain ATCC 15692 / DSM 22644 / CIP 104116 / JCM 14847 / LMG 12228 / 1C / PRS 101 / PAO1) OX=208964 GN=lasB PE=1 SV=1	1	1	1	1	0	1	0	0	0	0	0	0	0	0	0	0	0	0	0	0	0	1	0	0	0	0	1	0	0	0	0	0	0	0	0	0	0	0	0	0	0	0	1	0
P15276	P15276	1	1	1	sp|P15276|ALGP_PSEAE Transcriptional regulatory protein AlgP OS=Pseudomonas aeruginosa (strain ATCC 15692 / DSM 22644 / CIP 104116 / JCM 14847 / LMG 12228 / 1C / PRS 101 / PAO1) OX=208964 GN=algP PE=4 SV=2	1	1	1	1	1	1	1	0	1	1	0	0	0	0	0	0	0	0	0	0	0	0	0	0	0	1	1	1	0	1	1	0	0	0	0	0	0	0	0	0	0	0	0	0
P20580	P20580	1	1	1	sp|P20580|TRPE_PSEAE Anthranilate synthase component 1 OS=Pseudomonas aeruginosa (strain ATCC 15692 / DSM 22644 / CIP 104116 / JCM 14847 / LMG 12228 / 1C / PRS 101 / PAO1) OX=208964 GN=trpE PE=1 SV=1	1	1	1	1	1	0	0	0	0	0	0	0	0	0	0	0	0	0	0	0	0	0	0	0	0	1	0	0	0	0	0	0	0	0	0	0	0	0	0	0	0	0	0	0
P24559	P24559	1	1	1	sp|P24559|PILT_PSEAE Type IV pilus retraction ATPase PilT OS=Pseudomonas aeruginosa (strain ATCC 15692 / DSM 22644 / CIP 104116 / JCM 14847 / LMG 12228 / 1C / PRS 101 / PAO1) OX=208964 GN=pilT PE=1 SV=1	1	1	1	1	0	1	1	0	0	0	0	0	0	0	0	0	0	0	0	0	0	0	1	0	0	0	1	1	0	0	0	0	0	0	0	0	0	0	0	0	0	0	0	1
P24735	P24735	1	1	1	sp|P24735|AMPC_PSEAE Beta-lactamase OS=Pseudomonas aeruginosa (strain ATCC 15692 / DSM 22644 / CIP 104116 / JCM 14847 / LMG 12228 / 1C / PRS 101 / PAO1) OX=208964 GN=ampC PE=1 SV=2	1	1	1	1	0	0	0	1	0	1	1	0	0	0	0	0	0	0	0	0	0	0	0	0	0	0	0	0	1	0	1	1	0	0	0	0	0	0	0	0	0	0	0	0
P26480	P26480	4	4	4	sp|P26480|RPOD_PSEAE RNA polymerase sigma factor RpoD OS=Pseudomonas aeruginosa (strain ATCC 15692 / DSM 22644 / CIP 104116 / JCM 14847 / LMG 12228 / 1C / PRS 101 / PAO1) OX=208964 GN=rpoD PE=1 SV=1	1	4	4	4	1	1	1	1	2	4	1	1	0	0	1	0	0	0	1	0	0	0	1	1	1	1	1	1	1	2	4	1	1	0	0	1	0	0	0	1	0	0	0	1
P26876	P26876	1	1	1	sp|P26876|LIP_PSEAE Triacylglycerol lipase OS=Pseudomonas aeruginosa (strain ATCC 15692 / DSM 22644 / CIP 104116 / JCM 14847 / LMG 12228 / 1C / PRS 101 / PAO1) OX=208964 GN=lip PE=1 SV=2	1	1	1	1	0	0	0	0	0	1	0	0	0	0	0	0	0	0	0	0	0	0	0	0	0	0	0	0	0	0	1	0	0	0	0	0	0	0	0	0	0	0	0	0
P30718	P30718	41	41	41	sp|P30718|CH60_PSEAE Chaperonin GroEL OS=Pseudomonas aeruginosa (strain ATCC 15692 / DSM 22644 / CIP 104116 / JCM 14847 / LMG 12228 / 1C / PRS 101 / PAO1) OX=208964 GN=groEL PE=1 SV=3	1	41	41	41	18	14	14	11	14	12	12	4	5	3	5	2	10	10	3	9	7	2	7	12	35	18	14	14	11	14	12	12	4	5	3	5	2	10	10	3	9	7	2	7
P30720	P30720	1	1	1	sp|P30720|CH10_PSEAE Co-chaperonin GroES OS=Pseudomonas aeruginosa (strain ATCC 15692 / DSM 22644 / CIP 104116 / JCM 14847 / LMG 12228 / 1C / PRS 101 / PAO1) OX=208964 GN=groES PE=3 SV=1	1	1	1	1	0	0	0	0	1	0	0	0	0	0	0	0	0	0	0	0	0	0	0	0	0	0	0	0	0	1	0	0	0	0	0	0	0	0	0	0	0	0	0	0
P33642	P33642	1	1	1	sp|P33642|GLYOX_PSEAE Glycine oxidase OS=Pseudomonas aeruginosa (strain ATCC 15692 / DSM 22644 / CIP 104116 / JCM 14847 / LMG 12228 / 1C / PRS 101 / PAO1) OX=208964 GN=thiO PE=3 SV=3	1	1	1	1	0	0	0	0	0	1	0	0	0	0	0	0	0	0	0	0	0	0	0	0	0	0	0	0	0	0	1	0	0	0	0	0	0	0	0	0	0	0	0	0
P37798	P37798	1	1	1	sp|P37798|ACCC_PSEAE Biotin carboxylase OS=Pseudomonas aeruginosa (strain ATCC 15692 / DSM 22644 / CIP 104116 / JCM 14847 / LMG 12228 / 1C / PRS 101 / PAO1) OX=208964 GN=accC PE=1 SV=1	1	1	1	1	1	0	0	0	0	0	0	0	0	0	0	0	0	0	0	0	0	0	0	0	0	1	0	0	0	0	0	0	0	0	0	0	0	0	0	0	0	0	0	0
P38100	P38100	5	5	5	sp|P38100|CARB_PSEAE Carbamoyl phosphate synthase large chain OS=Pseudomonas aeruginosa (strain ATCC 15692 / DSM 22644 / CIP 104116 / JCM 14847 / LMG 12228 / 1C / PRS 101 / PAO1) OX=208964 GN=carB PE=3 SV=3	1	5	5	5	3	0	1	1	0	3	1	0	0	0	0	0	1	1	0	0	0	0	0	0	0	3	0	1	1	0	3	1	0	0	0	0	0	1	1	0	0	0	0	0
P43336	P43336	1	1	1	sp|P43336|PHHC_PSEAE Aromatic-amino-acid aminotransferase OS=Pseudomonas aeruginosa (strain ATCC 15692 / DSM 22644 / CIP 104116 / JCM 14847 / LMG 12228 / 1C / PRS 101 / PAO1) OX=208964 GN=phhC PE=3 SV=2	1	1	1	1	1	0	0	0	0	0	0	0	0	0	0	0	0	0	0	0	0	0	0	0	0	1	0	0	0	0	0	0	0	0	0	0	0	0	0	0	0	0	0	0
P48372	P48372	6	6	6	sp|P48372|GYRA_PSEAE DNA gyrase subunit A OS=Pseudomonas aeruginosa (strain ATCC 15692 / DSM 22644 / CIP 104116 / JCM 14847 / LMG 12228 / 1C / PRS 101 / PAO1) OX=208964 GN=gyrA PE=3 SV=1	1	6	6	6	4	0	1	1	1	2	0	0	0	0	0	0	0	0	0	0	0	0	0	0	0	4	0	1	1	1	2	0	0	0	0	0	0	0	0	0	0	0	0	0
P50601	P50601	3	3	3	sp|P50601|TOLB_PSEAE Tol-Pal system protein TolB OS=Pseudomonas aeruginosa (strain ATCC 15692 / DSM 22644 / CIP 104116 / JCM 14847 / LMG 12228 / 1C / PRS 101 / PAO1) OX=208964 GN=tolB PE=1 SV=2	1	3	3	3	0	2	1	1	0	2	1	0	0	0	0	0	1	1	0	0	0	0	0	0	0	0	2	1	1	0	2	1	0	0	0	0	0	1	1	0	0	0	0	0
P50987	P50987	4	4	4	sp|P50987|ARLY_PSEAE Argininosuccinate lyase OS=Pseudomonas aeruginosa (strain ATCC 15692 / DSM 22644 / CIP 104116 / JCM 14847 / LMG 12228 / 1C / PRS 101 / PAO1) OX=208964 GN=argH PE=3 SV=2	1	4	4	4	3	2	3	2	1	2	2	1	0	0	0	0	3	0	1	0	0	0	3	1	2	3	2	3	2	1	2	2	1	0	0	0	0	3	0	1	0	0	0	3
P52111	P52111	1	1	1	sp|P52111|GLPD_PSEAE Glycerol-3-phosphate dehydrogenase OS=Pseudomonas aeruginosa (strain ATCC 15692 / DSM 22644 / CIP 104116 / JCM 14847 / LMG 12228 / 1C / PRS 101 / PAO1) OX=208964 GN=glpD PE=3 SV=2	1	1	1	1	0	1	1	1	0	1	1	0	0	0	0	0	0	0	0	0	0	0	0	0	0	0	1	1	1	0	1	1	0	0	0	0	0	0	0	0	0	0	0	0
P53593	P53593	2	2	2	sp|P53593|SUCC_PSEAE Succinate--CoA ligase [ADP-forming] subunit beta OS=Pseudomonas aeruginosa (strain ATCC 15692 / DSM 22644 / CIP 104116 / JCM 14847 / LMG 12228 / 1C / PRS 101 / PAO1) OX=208964 GN=sucC PE=1 SV=2	1	2	2	2	1	0	1	0	0	0	0	0	0	0	0	0	0	0	0	0	0	0	0	0	0	1	0	1	0	0	0	0	0	0	0	0	0	0	0	0	0	0	0	0
P72151	P72151	12	12	12	sp|P72151|FLICB_PSEAE B-type flagellin OS=Pseudomonas aeruginosa (strain ATCC 15692 / DSM 22644 / CIP 104116 / JCM 14847 / LMG 12228 / 1C / PRS 101 / PAO1) OX=208964 GN=fliC PE=1 SV=2	1	12	12	12	2	2	2	2	1	5	1	1	1	0	1	1	1	2	2	6	6	4	2	3	12	2	2	2	2	1	5	1	1	1	0	1	1	1	2	2	6	6	4	2
P72173	P72173	1	1	1	sp|P72173|AAT_PSEAE Aspartate aminotransferase OS=Pseudomonas aeruginosa (strain ATCC 15692 / DSM 22644 / CIP 104116 / JCM 14847 / LMG 12228 / 1C / PRS 101 / PAO1) OX=208964 GN=aspC PE=3 SV=2	1	1	1	1	1	0	0	0	1	0	0	0	0	0	0	0	0	0	0	0	0	0	0	0	0	1	0	0	0	1	0	0	0	0	0	0	0	0	0	0	0	0	0	0
Q03023	Q03023	2	2	2	sp|Q03023|APRA_PSEAE Serralysin OS=Pseudomonas aeruginosa (strain ATCC 15692 / DSM 22644 / CIP 104116 / JCM 14847 / LMG 12228 / 1C / PRS 101 / PAO1) OX=208964 GN=aprA PE=1 SV=1	1	2	2	2	0	0	0	1	0	0	0	0	0	0	0	0	0	0	1	0	0	0	0	0	0	0	0	0	1	0	0	0	0	0	0	0	0	0	0	1	0	0	0	0
Q51342	Q51342	2	2	2	sp|Q51342|PUR1_PSEAE Amidophosphoribosyltransferase OS=Pseudomonas aeruginosa (strain ATCC 15692 / DSM 22644 / CIP 104116 / JCM 14847 / LMG 12228 / 1C / PRS 101 / PAO1) OX=208964 GN=purF PE=3 SV=3	1	2	2	2	2	0	0	1	0	0	0	0	0	0	0	0	0	0	0	0	0	0	0	0	0	2	0	0	1	0	0	0	0	0	0	0	0	0	0	0	0	0	0	0
Q51344	Q51344	1	1	1	sp|Q51344|DHAS_PSEAE Aspartate-semialdehyde dehydrogenase OS=Pseudomonas aeruginosa (strain ATCC 15692 / DSM 22644 / CIP 104116 / JCM 14847 / LMG 12228 / 1C / PRS 101 / PAO1) OX=208964 GN=asd PE=1 SV=2	1	1	1	1	1	1	1	0	0	0	1	0	0	0	0	0	0	0	0	0	0	0	0	0	0	1	1	1	0	0	0	1	0	0	0	0	0	0	0	0	0	0	0	0
Q51422	Q51422	2	2	2	sp|Q51422|SYDND_PSEAE Aspartate--tRNA(Asp/Asn) ligase OS=Pseudomonas aeruginosa (strain ATCC 15692 / DSM 22644 / CIP 104116 / JCM 14847 / LMG 12228 / 1C / PRS 101 / PAO1) OX=208964 GN=aspS PE=1 SV=2	1	2	2	2	2	1	1	1	2	2	1	0	0	0	0	0	0	0	0	0	0	0	0	0	1	2	1	1	1	2	2	1	0	0	0	0	0	0	0	0	0	0	0	0
Q51480	Q51480	1	1	1	sp|Q51480|NIRF_PSEAE Protein NirF OS=Pseudomonas aeruginosa (strain ATCC 15692 / DSM 22644 / CIP 104116 / JCM 14847 / LMG 12228 / 1C / PRS 101 / PAO1) OX=208964 GN=nirF PE=1 SV=1	1	1	1	1	0	0	0	0	0	0	1	0	0	0	0	0	0	0	0	0	0	0	0	0	0	0	0	0	0	0	0	1	0	0	0	0	0	0	0	0	0	0	0	0
Q51561	Q51561	22	22	22	sp|Q51561|RPOB_PSEAE DNA-directed RNA polymerase subunit beta OS=Pseudomonas aeruginosa (strain ATCC 15692 / DSM 22644 / CIP 104116 / JCM 14847 / LMG 12228 / 1C / PRS 101 / PAO1) OX=208964 GN=rpoB PE=1 SV=2	1	22	22	22	15	11	10	7	11	13	7	1	1	0	0	0	3	2	0	0	0	0	0	3	9	15	11	10	7	11	13	7	1	1	0	0	0	3	2	0	0	0	0	0
Q59636	Q59636	1	1	1	sp|Q59636|NDK_PSEAE Nucleoside diphosphate kinase OS=Pseudomonas aeruginosa (strain ATCC 15692 / DSM 22644 / CIP 104116 / JCM 14847 / LMG 12228 / 1C / PRS 101 / PAO1) OX=208964 GN=ndk PE=1 SV=2	1	1	1	1	1	0	0	0	0	0	0	0	0	0	0	0	0	0	0	0	0	0	0	0	0	1	0	0	0	0	0	0	0	0	0	0	0	0	0	0	0	0	0	0
Q59637	Q59637	5	5	5	sp|Q59637|ODP1_PSEAE Pyruvate dehydrogenase E1 component OS=Pseudomonas aeruginosa (strain ATCC 15692 / DSM 22644 / CIP 104116 / JCM 14847 / LMG 12228 / 1C / PRS 101 / PAO1) OX=208964 GN=aceE PE=3 SV=2	1	5	5	5	2	1	2	2	3	3	3	0	1	0	1	0	1	0	0	0	0	0	0	0	1	2	1	2	2	3	3	3	0	1	0	1	0	1	0	0	0	0	0	0
Q59638	Q59638	4	4	4	sp|Q59638|ODP2_PSEAE Dihydrolipoyllysine-residue acetyltransferase component of pyruvate dehydrogenase complex OS=Pseudomonas aeruginosa (strain ATCC 15692 / DSM 22644 / CIP 104116 / JCM 14847 / LMG 12228 / 1C / PRS 101 / PAO1) OX=208964 GN=aceF PE=2 SV=2	1	4	4	4	4	2	3	3	3	4	2	0	0	0	0	0	0	0	0	0	0	0	1	0	2	4	2	3	3	3	4	2	0	0	0	0	0	0	0	0	0	0	0	1
Q59643	Q59643	2	2	2	sp|Q59643|HEM2_PSEAE Delta-aminolevulinic acid dehydratase OS=Pseudomonas aeruginosa (strain ATCC 15692 / DSM 22644 / CIP 104116 / JCM 14847 / LMG 12228 / 1C / PRS 101 / PAO1) OX=208964 GN=hemB PE=1 SV=1	1	2	2	2	2	1	2	0	1	1	0	0	0	0	0	0	0	0	0	0	0	0	0	0	0	2	1	2	0	1	1	0	0	0	0	0	0	0	0	0	0	0	0	0
Q59653	Q59653	1	1	1	sp|Q59653|PYRB_PSEAE Aspartate carbamoyltransferase catalytic subunit OS=Pseudomonas aeruginosa (strain ATCC 15692 / DSM 22644 / CIP 104116 / JCM 14847 / LMG 12228 / 1C / PRS 101 / PAO1) OX=208964 GN=pyrB PE=3 SV=2	1	1	1	1	0	0	0	1	0	0	0	0	0	0	0	0	0	0	0	0	0	0	0	0	0	0	0	0	1	0	0	0	0	0	0	0	0	0	0	0	0	0	0	0
Q9HT14	Q9HT14	1	1	1	sp|Q9HT14|ATP6_PSEAE ATP synthase subunit a OS=Pseudomonas aeruginosa (strain ATCC 15692 / DSM 22644 / CIP 104116 / JCM 14847 / LMG 12228 / 1C / PRS 101 / PAO1) OX=208964 GN=atpB PE=3 SV=1	1	1	1	1	0	0	0	0	0	0	1	0	0	0	0	0	0	0	0	0	0	0	0	0	0	0	0	0	0	0	0	1	0	0	0	0	0	0	0	0	0	0	0	0
Q9HT18	Q9HT18	7	7	7	sp|Q9HT18|ATPA_PSEAE ATP synthase subunit alpha OS=Pseudomonas aeruginosa (strain ATCC 15692 / DSM 22644 / CIP 104116 / JCM 14847 / LMG 12228 / 1C / PRS 101 / PAO1) OX=208964 GN=atpA PE=3 SV=1	1	7	7	7	5	6	5	3	2	2	2	1	0	0	0	0	2	3	0	1	2	0	2	4	3	5	6	5	3	2	2	2	1	0	0	0	0	2	3	0	1	2	0	2
Q9HT19	Q9HT19	1	1	1	sp|Q9HT19|ATPG_PSEAE ATP synthase gamma chain OS=Pseudomonas aeruginosa (strain ATCC 15692 / DSM 22644 / CIP 104116 / JCM 14847 / LMG 12228 / 1C / PRS 101 / PAO1) OX=208964 GN=atpG PE=3 SV=1	1	1	1	1	1	0	0	0	0	0	0	0	0	0	0	0	0	0	0	0	0	0	0	1	0	1	0	0	0	0	0	0	0	0	0	0	0	0	0	0	0	0	0	0
Q9HT20	Q9HT20	8	8	8	sp|Q9HT20|ATPB_PSEAE ATP synthase subunit beta OS=Pseudomonas aeruginosa (strain ATCC 15692 / DSM 22644 / CIP 104116 / JCM 14847 / LMG 12228 / 1C / PRS 101 / PAO1) OX=208964 GN=atpD PE=3 SV=1	1	8	8	8	7	5	6	5	5	6	2	0	0	0	0	0	0	0	0	0	0	1	0	5	6	7	5	6	5	5	6	2	0	0	0	0	0	0	0	0	0	0	1	0
Q9HT22	Q9HT22	2	2	2	sp|Q9HT22|GLMU_PSEAE Bifunctional protein GlmU OS=Pseudomonas aeruginosa (strain ATCC 15692 / DSM 22644 / CIP 104116 / JCM 14847 / LMG 12228 / 1C / PRS 101 / PAO1) OX=208964 GN=glmU PE=3 SV=1	1	2	2	2	2	0	0	0	0	1	0	0	0	0	0	0	0	0	0	0	0	0	0	0	0	2	0	0	0	0	1	0	0	0	0	0	0	0	0	0	0	0	0	0
Q9HT47	Q9HT47	1	1	1	tr|Q9HT47|Q9HT47_PSEAE Lipoprotein YgdI/YgdR-like SH3-like domain-containing protein OS=Pseudomonas aeruginosa (strain ATCC 15692 / DSM 22644 / CIP 104116 / JCM 14847 / LMG 12228 / 1C / PRS 101 / PAO1) OX=208964 GN=PA5526 PE=4 SV=1	1	1	1	1	1	0	0	1	0	0	0	0	0	0	0	0	0	0	0	0	0	0	0	0	1	1	0	0	1	0	0	0	0	0	0	0	0	0	0	0	0	0	0	0
Q9HT76	Q9HT76	1	1	1	tr|Q9HT76|Q9HT76_PSEAE Vitamin B12-dependent ribonucleotide reductase OS=Pseudomonas aeruginosa (strain ATCC 15692 / DSM 22644 / CIP 104116 / JCM 14847 / LMG 12228 / 1C / PRS 101 / PAO1) OX=208964 GN=nrdJa PE=3 SV=1	1	1	1	1	0	1	1	0	1	1	0	0	0	0	0	0	0	0	0	0	0	0	0	0	1	0	1	1	0	1	1	0	0	0	0	0	0	0	0	0	0	0	0	0
Q9HT80	Q9HT80	3	3	3	sp|Q9HT80|DPO1_PSEAE DNA polymerase I OS=Pseudomonas aeruginosa (strain ATCC 15692 / DSM 22644 / CIP 104116 / JCM 14847 / LMG 12228 / 1C / PRS 101 / PAO1) OX=208964 GN=polA PE=3 SV=1	1	3	3	3	1	2	1	1	0	2	0	0	0	0	0	0	0	0	0	0	0	0	0	0	0	1	2	1	1	0	2	0	0	0	0	0	0	0	0	0	0	0	0	0
Q9HTD9	Q9HTD9	2	2	2	tr|Q9HTD9|Q9HTD9_PSEAE alcohol dehydrogenase OS=Pseudomonas aeruginosa (strain ATCC 15692 / DSM 22644 / CIP 104116 / JCM 14847 / LMG 12228 / 1C / PRS 101 / PAO1) OX=208964 GN=adhA PE=1 SV=1	1	2	2	2	1	2	2	1	2	2	1	0	0	0	0	0	1	0	0	0	0	0	0	0	0	1	2	2	1	2	2	1	0	0	0	0	0	1	0	0	0	0	0	0
Q9HTJ1	Q9HTJ1	2	2	2	sp|Q9HTJ1|BETB_PSEAE NAD/NADP-dependent betaine aldehyde dehydrogenase OS=Pseudomonas aeruginosa (strain ATCC 15692 / DSM 22644 / CIP 104116 / JCM 14847 / LMG 12228 / 1C / PRS 101 / PAO1) OX=208964 GN=betB PE=1 SV=1	1	2	2	2	0	1	2	0	0	0	1	0	0	0	0	0	1	0	0	0	0	0	0	0	0	0	1	2	0	0	0	1	0	0	0	0	0	1	0	0	0	0	0	0
Q9HTN8	Q9HTN8	2	2	2	sp|Q9HTN8|RL28_PSEAE Large ribosomal subunit protein bL28 OS=Pseudomonas aeruginosa (strain ATCC 15692 / DSM 22644 / CIP 104116 / JCM 14847 / LMG 12228 / 1C / PRS 101 / PAO1) OX=208964 GN=rpmB PE=1 SV=1	1	2	2	2	1	1	1	1	1	2	1	0	0	0	0	0	0	0	0	0	0	0	0	0	1	1	1	1	1	1	2	1	0	0	0	0	0	0	0	0	0	0	0	0
Q9HTP2	Q9HTP2	3	3	3	tr|Q9HTP2|Q9HTP2_PSEAE Probable aldehyde dehydrogenase OS=Pseudomonas aeruginosa (strain ATCC 15692 / DSM 22644 / CIP 104116 / JCM 14847 / LMG 12228 / 1C / PRS 101 / PAO1) OX=208964 GN=PA5312 PE=1 SV=1	1	3	3	3	2	2	2	0	2	2	0	0	0	0	0	0	1	0	0	0	0	0	0	0	0	2	2	2	0	2	2	0	0	0	0	0	0	1	0	0	0	0	0	0
Q9HTR6	Q9HTR6	2	2	2	tr|Q9HTR6|Q9HTR6_PSEAE Nitrogen regulatory protein P-II 2 OS=Pseudomonas aeruginosa (strain ATCC 15692 / DSM 22644 / CIP 104116 / JCM 14847 / LMG 12228 / 1C / PRS 101 / PAO1) OX=208964 GN=glnK PE=3 SV=1	1	2	2	2	0	0	0	0	0	0	0	2	0	0	0	0	0	0	0	0	0	0	0	0	0	0	0	0	0	0	0	0	2	0	0	0	0	0	0	0	0	0	0	0
Q9HTR9	Q9HTR9	1	1	1	tr|Q9HTR9|Q9HTR9_PSEAE Transcriptional regulator SutA RNAP-binding domain-containing protein OS=Pseudomonas aeruginosa (strain ATCC 15692 / DSM 22644 / CIP 104116 / JCM 14847 / LMG 12228 / 1C / PRS 101 / PAO1) OX=208964 GN=PA5285 PE=1 SV=1	1	1	1	1	0	0	1	0	0	0	0	0	0	0	0	0	0	0	1	0	0	0	1	1	0	0	0	1	0	0	0	0	0	0	0	0	0	0	0	1	0	0	0	1
Q9HTV3	Q9HTV3	1	1	1	sp|Q9HTV3|UBID_PSEAE 3-octaprenyl-4-hydroxybenzoate carboxy-lyase OS=Pseudomonas aeruginosa (strain ATCC 15692 / DSM 22644 / CIP 104116 / JCM 14847 / LMG 12228 / 1C / PRS 101 / PAO1) OX=208964 GN=ubiD PE=3 SV=1	1	1	1	1	1	1	1	0	0	0	0	0	0	0	0	0	0	0	0	0	0	0	1	0	0	1	1	1	0	0	0	0	0	0	0	0	0	0	0	0	0	0	0	1
Q9HTW6	Q9HTW6	1	1	1	tr|Q9HTW6|Q9HTW6_PSEAE Xaa-Pro aminopeptidase OS=Pseudomonas aeruginosa (strain ATCC 15692 / DSM 22644 / CIP 104116 / JCM 14847 / LMG 12228 / 1C / PRS 101 / PAO1) OX=208964 GN=pepP PE=1 SV=1	1	1	1	1	1	1	1	0	0	0	0	0	0	0	0	0	1	1	0	0	0	0	1	0	0	1	1	1	0	0	0	0	0	0	0	0	0	1	1	0	0	0	0	1
Q9HTX7	Q9HTX7	1	1	1	sp|Q9HTX7|GCSP2_PSEAE Glycine dehydrogenase (decarboxylating) 2 OS=Pseudomonas aeruginosa (strain ATCC 15692 / DSM 22644 / CIP 104116 / JCM 14847 / LMG 12228 / 1C / PRS 101 / PAO1) OX=208964 GN=gcvP2 PE=3 SV=1	1	1	1	1	0	0	0	0	0	0	0	0	0	0	0	0	1	0	0	0	0	0	0	0	0	0	0	0	0	0	0	0	0	0	0	0	0	1	0	0	0	0	0	0
Q9HTZ7	Q9HTZ7	1	1	1	sp|Q9HTZ7|PCKA_PSEAE Phosphoenolpyruvate carboxykinase (ATP) OS=Pseudomonas aeruginosa (strain ATCC 15692 / DSM 22644 / CIP 104116 / JCM 14847 / LMG 12228 / 1C / PRS 101 / PAO1) OX=208964 GN=pckA PE=3 SV=1	1	1	1	1	0	0	0	1	0	0	0	0	0	0	0	0	0	0	0	0	0	0	0	0	0	0	0	0	1	0	0	0	0	0	0	0	0	0	0	0	0	0	0	0
Q9HU43	Q9HU43	2	2	2	sp|Q9HU43|HIS4_PSEAE 1-(5-phosphoribosyl)-5-[(5-phosphoribosylamino)methylideneamino] imidazole-4-carboxamide isomerase OS=Pseudomonas aeruginosa (strain ATCC 15692 / DSM 22644 / CIP 104116 / JCM 14847 / LMG 12228 / 1C / PRS 101 / PAO1) OX=208964 GN=hisA P	1	2	2	2	0	0	1	0	1	0	0	0	0	0	0	0	0	0	0	0	0	0	0	0	0	0	0	1	0	1	0	0	0	0	0	0	0	0	0	0	0	0	0	0
Q9HU65	Q9HU65	5	5	5	sp|Q9HU65|GLN1B_PSEAE Glutamine synthetase OS=Pseudomonas aeruginosa (strain ATCC 15692 / DSM 22644 / CIP 104116 / JCM 14847 / LMG 12228 / 1C / PRS 101 / PAO1) OX=208964 GN=glnA PE=1 SV=1	1	5	5	5	2	3	2	3	2	2	2	1	1	0	0	0	2	1	0	1	2	1	2	2	3	2	3	2	3	2	2	2	1	1	0	0	0	2	1	0	1	2	1	2
Q9HU66	Q9HU66	1	1	1	sp|Q9HU66|THII_PSEAE tRNA sulfurtransferase OS=Pseudomonas aeruginosa (strain ATCC 15692 / DSM 22644 / CIP 104116 / JCM 14847 / LMG 12228 / 1C / PRS 101 / PAO1) OX=208964 GN=thiI PE=3 SV=1	1	1	1	1	0	0	0	0	0	1	0	0	0	0	0	0	0	0	0	0	0	0	0	0	0	0	0	0	0	0	1	0	0	0	0	0	0	0	0	0	0	0	0	0
Q9HUA5	Q9HUA5	1	1	1	sp|Q9HUA5|OPGG_PSEAE Glucans biosynthesis protein G OS=Pseudomonas aeruginosa (strain ATCC 15692 / DSM 22644 / CIP 104116 / JCM 14847 / LMG 12228 / 1C / PRS 101 / PAO1) OX=208964 GN=opgG PE=3 SV=1	1	1	1	1	1	0	0	0	0	0	0	0	0	0	0	0	0	0	0	0	0	0	0	0	0	1	0	0	0	0	0	0	0	0	0	0	0	0	0	0	0	0	0	0
Q9HUD0	Q9HUD0	1	1	1	sp|Q9HUD0|RL31_PSEAE Large ribosomal subunit protein bL31 OS=Pseudomonas aeruginosa (strain ATCC 15692 / DSM 22644 / CIP 104116 / JCM 14847 / LMG 12228 / 1C / PRS 101 / PAO1) OX=208964 GN=rpmE PE=1 SV=1	1	1	1	1	1	1	1	0	1	1	1	0	0	0	0	0	0	0	0	0	0	0	0	0	1	1	1	1	0	1	1	1	0	0	0	0	0	0	0	0	0	0	0	0
Q9HUD3	Q9HUD3	3	3	3	tr|Q9HUD3|Q9HUD3_PSEAE NADP-dependent malic enzyme OS=Pseudomonas aeruginosa (strain ATCC 15692 / DSM 22644 / CIP 104116 / JCM 14847 / LMG 12228 / 1C / PRS 101 / PAO1) OX=208964 GN=PA5046 PE=3 SV=1	1	3	3	3	2	1	3	2	0	0	1	0	0	0	0	0	1	0	0	0	0	0	1	0	1	2	1	3	2	0	0	1	0	0	0	0	0	1	0	0	0	0	0	1
Q9HUD5	Q9HUD5	2	2	2	tr|Q9HUD5|Q9HUD5_PSEAE Glutamate synthase [NADPH] large chain OS=Pseudomonas aeruginosa (strain ATCC 15692 / DSM 22644 / CIP 104116 / JCM 14847 / LMG 12228 / 1C / PRS 101 / PAO1) OX=208964 GN=gltB PE=3 SV=1	1	2	2	2	1	0	1	0	0	0	0	1	0	0	0	0	1	0	0	0	0	0	0	0	1	1	0	1	0	0	0	0	1	0	0	0	0	1	0	0	0	0	0	0
Q9HUG8	Q9HUG8	1	1	1	sp|Q9HUG8|MSBA_PSEAE ATP-dependent lipid A-core flippase OS=Pseudomonas aeruginosa (strain ATCC 15692 / DSM 22644 / CIP 104116 / JCM 14847 / LMG 12228 / 1C / PRS 101 / PAO1) OX=208964 GN=msbA PE=1 SV=1	1	1	1	1	0	1	1	0	0	0	0	0	0	0	0	0	0	0	0	0	0	0	0	0	0	0	1	1	0	0	0	0	0	0	0	0	0	0	0	0	0	0	0	0
Q9HUJ3	Q9HUJ3	1	1	1	tr|Q9HUJ3|Q9HUJ3_PSEAE DUF3298 domain-containing protein OS=Pseudomonas aeruginosa (strain ATCC 15692 / DSM 22644 / CIP 104116 / JCM 14847 / LMG 12228 / 1C / PRS 101 / PAO1) OX=208964 GN=PA4972 PE=1 SV=1	1	1	1	1	0	0	0	0	0	0	1	0	1	0	1	0	1	1	0	0	0	0	0	0	0	0	0	0	0	0	0	1	0	1	0	1	0	1	1	0	0	0	0	0
Q9HUK1	Q9HUK1	2	2	2	sp|Q9HUK1|PARC_PSEAE DNA topoisomerase 4 subunit A OS=Pseudomonas aeruginosa (strain ATCC 15692 / DSM 22644 / CIP 104116 / JCM 14847 / LMG 12228 / 1C / PRS 101 / PAO1) OX=208964 GN=parC PE=3 SV=1	1	2	2	2	0	0	0	0	0	2	0	0	0	0	0	0	0	0	0	0	0	0	0	0	0	0	0	0	0	0	2	0	0	0	0	0	0	0	0	0	0	0	0	0
Q9HUM0	Q9HUM0	1	1	1	sp|Q9HUM0|HFQ_PSEAE RNA-binding protein Hfq OS=Pseudomonas aeruginosa (strain ATCC 15692 / DSM 22644 / CIP 104116 / JCM 14847 / LMG 12228 / 1C / PRS 101 / PAO1) OX=208964 GN=hfq PE=1 SV=1	1	1	1	1	0	1	1	1	1	1	1	1	1	0	1	0	1	0	1	0	0	0	1	0	1	0	1	1	1	1	1	1	1	1	0	1	0	1	0	1	0	0	0	1
Q9HUM5	Q9HUM5	2	2	2	sp|Q9HUM5|HISZ_PSEAE ATP phosphoribosyltransferase regulatory subunit OS=Pseudomonas aeruginosa (strain ATCC 15692 / DSM 22644 / CIP 104116 / JCM 14847 / LMG 12228 / 1C / PRS 101 / PAO1) OX=208964 GN=hisZ PE=3 SV=1	1	2	2	2	1	0	1	0	0	0	0	0	0	0	0	0	0	0	0	0	0	0	0	0	0	1	0	1	0	0	0	0	0	0	0	0	0	0	0	0	0	0	0	0
Q9HUM6	Q9HUM6	2	2	2	sp|Q9HUM6|PURA_PSEAE Adenylosuccinate synthetase OS=Pseudomonas aeruginosa (strain ATCC 15692 / DSM 22644 / CIP 104116 / JCM 14847 / LMG 12228 / 1C / PRS 101 / PAO1) OX=208964 GN=purA PE=3 SV=1	1	2	2	2	1	0	0	0	1	0	0	0	0	0	0	0	0	0	0	0	0	0	0	0	0	1	0	0	0	1	0	0	0	0	0	0	0	0	0	0	0	0	0	0
Q9HUM7	Q9HUM7	2	2	2	tr|Q9HUM7|Q9HUM7_PSEAE Ribonuclease R OS=Pseudomonas aeruginosa (strain ATCC 15692 / DSM 22644 / CIP 104116 / JCM 14847 / LMG 12228 / 1C / PRS 101 / PAO1) OX=208964 GN=rnr PE=3 SV=1	1	2	2	2	1	0	0	0	1	1	0	0	0	0	0	0	0	0	0	0	0	0	0	0	0	1	0	0	0	1	1	0	0	0	0	0	0	0	0	0	0	0	0	0
Q9HUM9	Q9HUM9	3	3	3	sp|Q9HUM9|RS6_PSEAE Small ribosomal subunit protein bS6 OS=Pseudomonas aeruginosa (strain ATCC 15692 / DSM 22644 / CIP 104116 / JCM 14847 / LMG 12228 / 1C / PRS 101 / PAO1) OX=208964 GN=rpsF PE=1 SV=1	1	3	3	3	2	1	1	1	3	2	1	0	0	0	0	0	0	1	0	0	0	0	1	0	2	2	1	1	1	3	2	1	0	0	0	0	0	0	1	0	0	0	0	1
Q9HUN2	Q9HUN2	3	3	3	sp|Q9HUN2|RL9_PSEAE Large ribosomal subunit protein bL9 OS=Pseudomonas aeruginosa (strain ATCC 15692 / DSM 22644 / CIP 104116 / JCM 14847 / LMG 12228 / 1C / PRS 101 / PAO1) OX=208964 GN=rplI PE=1 SV=1	1	3	3	3	0	0	2	0	0	0	0	0	0	0	0	0	0	0	0	0	0	0	0	0	2	0	0	2	0	0	0	0	0	0	0	0	0	0	0	0	0	0	0	0
Q9HUV9	Q9HUV9	1	1	1	sp|Q9HUV9|PUR9_PSEAE Bifunctional purine biosynthesis protein PurH OS=Pseudomonas aeruginosa (strain ATCC 15692 / DSM 22644 / CIP 104116 / JCM 14847 / LMG 12228 / 1C / PRS 101 / PAO1) OX=208964 GN=purH PE=3 SV=1	1	1	1	1	1	0	1	0	0	0	0	0	0	0	0	0	0	0	0	0	0	0	0	0	0	1	0	1	0	0	0	0	0	0	0	0	0	0	0	0	0	0	0	0
Q9HUY5	Q9HUY5	1	1	1	tr|Q9HUY5|Q9HUY5_PSEAE Magnesium-transporting ATPase, P-type 1 OS=Pseudomonas aeruginosa (strain ATCC 15692 / DSM 22644 / CIP 104116 / JCM 14847 / LMG 12228 / 1C / PRS 101 / PAO1) OX=208964 GN=mgtA PE=3 SV=1	1	1	1	1	0	1	0	0	0	0	0	0	0	0	0	0	0	0	0	1	0	0	1	0	0	0	1	0	0	0	0	0	0	0	0	0	0	0	0	0	1	0	0	1
Q9HV42	Q9HV42	2	2	2	sp|Q9HV42|GRPE_PSEAE Protein GrpE OS=Pseudomonas aeruginosa (strain ATCC 15692 / DSM 22644 / CIP 104116 / JCM 14847 / LMG 12228 / 1C / PRS 101 / PAO1) OX=208964 GN=grpE PE=3 SV=1	1	2	2	2	1	0	2	0	0	0	0	0	0	0	0	0	0	0	0	0	0	0	0	0	0	1	0	2	0	0	0	0	0	0	0	0	0	0	0	0	0	0	0	0
Q9HV43	Q9HV43	6	6	6	sp|Q9HV43|DNAK_PSEAE Chaperone protein DnaK OS=Pseudomonas aeruginosa (strain ATCC 15692 / DSM 22644 / CIP 104116 / JCM 14847 / LMG 12228 / 1C / PRS 101 / PAO1) OX=208964 GN=dnaK PE=3 SV=1	1	6	6	6	4	1	3	2	2	3	0	0	0	0	0	0	1	0	0	0	0	0	1	0	1	4	1	3	2	2	3	0	0	0	0	0	0	1	0	0	0	0	0	1
Q9HV54	Q9HV54	2	2	2	tr|Q9HV54|Q9HV54_PSEAE Transcription termination/antitermination protein NusA OS=Pseudomonas aeruginosa (strain ATCC 15692 / DSM 22644 / CIP 104116 / JCM 14847 / LMG 12228 / 1C / PRS 101 / PAO1) OX=208964 GN=nusA PE=3 SV=1	1	2	2	2	2	0	1	1	1	1	1	0	0	0	0	0	0	0	0	0	0	0	0	0	0	2	0	1	1	1	1	1	0	0	0	0	0	0	0	0	0	0	0	0
Q9HV55	Q9HV55	3	3	3	sp|Q9HV55|IF2_PSEAE Translation initiation factor IF-2 OS=Pseudomonas aeruginosa (strain ATCC 15692 / DSM 22644 / CIP 104116 / JCM 14847 / LMG 12228 / 1C / PRS 101 / PAO1) OX=208964 GN=infB PE=1 SV=1	1	3	3	3	1	0	0	0	0	3	0	0	0	0	0	0	0	0	0	0	0	0	0	0	0	1	0	0	0	0	3	0	0	0	0	0	0	0	0	0	0	0	0	0
Q9HV59	Q9HV59	6	6	6	sp|Q9HV59|PNP_PSEAE Polyribonucleotide nucleotidyltransferase OS=Pseudomonas aeruginosa (strain ATCC 15692 / DSM 22644 / CIP 104116 / JCM 14847 / LMG 12228 / 1C / PRS 101 / PAO1) OX=208964 GN=pnp PE=1 SV=1	1	6	6	6	5	2	3	2	1	3	2	0	0	0	0	0	1	1	0	0	0	0	0	0	0	5	2	3	2	1	3	2	0	0	0	0	0	1	1	0	0	0	0	0
Q9HV67	Q9HV67	1	1	1	sp|Q9HV67|G6PI_PSEAE Glucose-6-phosphate isomerase OS=Pseudomonas aeruginosa (strain ATCC 15692 / DSM 22644 / CIP 104116 / JCM 14847 / LMG 12228 / 1C / PRS 101 / PAO1) OX=208964 GN=pgi PE=3 SV=1	1	1	1	1	0	1	1	1	0	1	0	0	0	0	0	0	0	0	0	0	0	0	0	0	0	0	1	1	1	0	1	0	0	0	0	0	0	0	0	0	0	0	0	0
Q9HVA2	Q9HVA2	11	11	11	sp|Q9HVA2|ILVC_PSEAE Ketol-acid reductoisomerase (NADP(+)) OS=Pseudomonas aeruginosa (strain ATCC 15692 / DSM 22644 / CIP 104116 / JCM 14847 / LMG 12228 / 1C / PRS 101 / PAO1) OX=208964 GN=ilvC PE=1 SV=1	1	11	11	11	5	8	7	6	5	5	5	1	1	0	0	0	4	4	1	1	1	0	6	3	6	5	8	7	6	5	5	5	1	1	0	0	0	4	4	1	1	1	0	6
Q9HVA8	Q9HVA8	1	1	1	tr|Q9HVA8|Q9HVA8_PSEAE Ferric iron-binding periplasmic protein HitA OS=Pseudomonas aeruginosa (strain ATCC 15692 / DSM 22644 / CIP 104116 / JCM 14847 / LMG 12228 / 1C / PRS 101 / PAO1) OX=208964 GN=hitA PE=1 SV=1	1	1	1	1	0	0	0	0	0	0	0	0	0	0	0	0	0	0	0	0	0	0	1	0	0	0	0	0	0	0	0	0	0	0	0	0	0	0	0	0	0	0	0	1
Q9HVA9	Q9HVA9	1	1	1	tr|Q9HVA9|Q9HVA9_PSEAE Chromosome partitioning protein ParA OS=Pseudomonas aeruginosa (strain ATCC 15692 / DSM 22644 / CIP 104116 / JCM 14847 / LMG 12228 / 1C / PRS 101 / PAO1) OX=208964 GN=PA4686 PE=4 SV=1	1	1	1	1	0	0	0	0	0	1	0	0	0	0	0	0	0	0	0	0	0	0	0	0	0	0	0	0	0	0	1	0	0	0	0	0	0	0	0	0	0	0	0	0
Q9HVB9	Q9HVB9	1	1	1	tr|Q9HVB9|Q9HVB9_PSEAE Carbonic anhydrase OS=Pseudomonas aeruginosa (strain ATCC 15692 / DSM 22644 / CIP 104116 / JCM 14847 / LMG 12228 / 1C / PRS 101 / PAO1) OX=208964 GN=PA4676 PE=1 SV=1	1	1	1	1	0	0	0	0	0	0	1	0	0	0	0	0	0	0	0	0	0	0	0	0	0	0	0	0	0	0	0	1	0	0	0	0	0	0	0	0	0	0	0	0
Q9HVC4	Q9HVC4	5	5	5	sp|Q9HVC4|RL25_PSEAE Large ribosomal subunit protein bL25 OS=Pseudomonas aeruginosa (strain ATCC 15692 / DSM 22644 / CIP 104116 / JCM 14847 / LMG 12228 / 1C / PRS 101 / PAO1) OX=208964 GN=rplY PE=1 SV=1	1	5	5	5	2	0	0	2	1	1	1	0	0	0	0	0	1	1	0	0	0	0	0	0	3	2	0	0	2	1	1	1	0	0	0	0	0	1	1	0	0	0	0	0
Q9HVE7	Q9HVE7	1	1	1	tr|Q9HVE7|Q9HVE7_PSEAE Probable purine/pyrimidine phosphoribosyl transferase OS=Pseudomonas aeruginosa (strain ATCC 15692 / DSM 22644 / CIP 104116 / JCM 14847 / LMG 12228 / 1C / PRS 101 / PAO1) OX=208964 GN=PA4645 PE=4 SV=1	1	1	1	1	1	0	0	0	0	0	0	0	0	0	0	0	0	0	0	0	0	0	0	0	0	1	0	0	0	0	0	0	0	0	0	0	0	0	0	0	0	0	0	0
Q9HVF2	Q9HVF2	1	1	1	tr|Q9HVF2|Q9HVF2_PSEAE Lipoprotein OS=Pseudomonas aeruginosa (strain ATCC 15692 / DSM 22644 / CIP 104116 / JCM 14847 / LMG 12228 / 1C / PRS 101 / PAO1) OX=208964 GN=PA4639 PE=4 SV=1	1	1	1	1	0	1	1	1	0	1	1	0	0	0	0	0	0	0	0	0	0	0	0	0	0	0	1	1	1	0	1	1	0	0	0	0	0	0	0	0	0	0	0	0
Q9HVG6	Q9HVG6	1	1	1	tr|Q9HVG6|Q9HVG6_PSEAE Filamentous haemagglutinin FhaB/tRNA nuclease CdiA-like TPS domain-containing protein OS=Pseudomonas aeruginosa (strain ATCC 15692 / DSM 22644 / CIP 104116 / JCM 14847 / LMG 12228 / 1C / PRS 101 / PAO1) OX=208964 GN=PA4625 PE=4 SV=1	1	1	1	1	0	0	0	0	0	1	0	0	0	0	0	0	0	0	0	0	0	0	0	0	0	0	0	0	0	0	1	0	0	0	0	0	0	0	0	0	0	0	0	0
Q9HVH7	Q9HVH7	1	1	1	sp|Q9HVH7|MSCL_PSEAE Large-conductance mechanosensitive channel OS=Pseudomonas aeruginosa (strain ATCC 15692 / DSM 22644 / CIP 104116 / JCM 14847 / LMG 12228 / 1C / PRS 101 / PAO1) OX=208964 GN=mscL PE=3 SV=1	1	1	1	1	0	1	1	0	0	0	1	0	0	0	0	0	0	0	0	0	0	0	0	0	0	0	1	1	0	0	0	1	0	0	0	0	0	0	0	0	0	0	0	0
Q9HVI7	Q9HVI7	1	1	1	sp|Q9HVI7|GLYA3_PSEAE Serine hydroxymethyltransferase 3 OS=Pseudomonas aeruginosa (strain ATCC 15692 / DSM 22644 / CIP 104116 / JCM 14847 / LMG 12228 / 1C / PRS 101 / PAO1) OX=208964 GN=glyA3 PE=3 SV=1	1	1	1	1	1	0	0	0	0	0	0	0	0	0	0	0	0	0	0	0	0	0	0	0	0	1	0	0	0	0	0	0	0	0	0	0	0	0	0	0	0	0	0	0
Q9HVJ1	Q9HVJ1	1	1	1	tr|Q9HVJ1|Q9HVJ1_PSEAE Energy-dependent translational throttle protein EttA OS=Pseudomonas aeruginosa (strain ATCC 15692 / DSM 22644 / CIP 104116 / JCM 14847 / LMG 12228 / 1C / PRS 101 / PAO1) OX=208964 GN=ettA PE=3 SV=1	1	1	1	1	1	0	0	0	0	0	0	0	0	0	0	0	0	0	0	0	0	0	0	0	0	1	0	0	0	0	0	0	0	0	0	0	0	0	0	0	0	0	0	0
Q9HVL9	Q9HVL9	1	1	1	sp|Q9HVL9|PROB_PSEAE Glutamate 5-kinase OS=Pseudomonas aeruginosa (strain ATCC 15692 / DSM 22644 / CIP 104116 / JCM 14847 / LMG 12228 / 1C / PRS 101 / PAO1) OX=208964 GN=proB PE=3 SV=1	1	1	1	1	1	0	0	0	0	1	0	0	0	0	0	0	0	0	0	0	0	0	0	0	0	1	0	0	0	0	1	0	0	0	0	0	0	0	0	0	0	0	0	0
Q9HVM1	Q9HVM1	1	1	1	sp|Q9HVM1|RS20_PSEAE Small ribosomal subunit protein bS20 OS=Pseudomonas aeruginosa (strain ATCC 15692 / DSM 22644 / CIP 104116 / JCM 14847 / LMG 12228 / 1C / PRS 101 / PAO1) OX=208964 GN=rpsT PE=1 SV=3	1	1	1	1	0	1	0	0	0	0	0	0	0	0	0	0	0	0	0	0	0	0	0	0	0	0	1	0	0	0	0	0	0	0	0	0	0	0	0	0	0	0	0	0
Q9HVM4	Q9HVM4	1	1	1	sp|Q9HVM4|SYI_PSEAE Isoleucine--tRNA ligase OS=Pseudomonas aeruginosa (strain ATCC 15692 / DSM 22644 / CIP 104116 / JCM 14847 / LMG 12228 / 1C / PRS 101 / PAO1) OX=208964 GN=ileS PE=3 SV=1	1	1	1	1	0	0	1	0	1	0	1	0	0	0	0	0	0	0	0	0	0	0	1	0	0	0	0	1	0	1	0	1	0	0	0	0	0	0	0	0	0	0	0	1
Q9HVQ3	Q9HVQ3	1	1	1	tr|Q9HVQ3|Q9HVQ3_PSEAE ornithine decarboxylase OS=Pseudomonas aeruginosa (strain ATCC 15692 / DSM 22644 / CIP 104116 / JCM 14847 / LMG 12228 / 1C / PRS 101 / PAO1) OX=208964 GN=speC PE=3 SV=1	1	1	1	1	0	0	1	0	0	0	0	1	0	0	0	0	0	0	1	0	0	0	0	1	0	0	0	1	0	0	0	0	1	0	0	0	0	0	0	1	0	0	0	0
Q9HVT2	Q9HVT2	2	2	2	sp|Q9HVT2|A2MGH_PSEAE Alpha-2-macroglobulin homolog OS=Pseudomonas aeruginosa (strain ATCC 15692 / DSM 22644 / CIP 104116 / JCM 14847 / LMG 12228 / 1C / PRS 101 / PAO1) OX=208964 GN=PA4489 PE=3 SV=1	1	2	2	2	0	0	0	0	0	1	0	1	0	0	0	0	0	0	1	0	0	0	0	0	0	0	0	0	0	0	1	0	1	0	0	0	0	0	0	1	0	0	0	0
Q9HVT7	Q9HVT7	1	1	1	sp|Q9HVT7|GATB_PSEAE Aspartyl/glutamyl-tRNA(Asn/Gln) amidotransferase subunit B OS=Pseudomonas aeruginosa (strain ATCC 15692 / DSM 22644 / CIP 104116 / JCM 14847 / LMG 12228 / 1C / PRS 101 / PAO1) OX=208964 GN=gatB PE=1 SV=1	1	1	1	1	1	0	1	1	1	0	0	0	0	0	0	0	0	0	0	0	0	0	0	0	0	1	0	1	1	1	0	0	0	0	0	0	0	0	0	0	0	0	0	0
Q9HVW8	Q9HVW8	2	2	2	sp|Q9HVW8|HIS1_PSEAE ATP phosphoribosyltransferase OS=Pseudomonas aeruginosa (strain ATCC 15692 / DSM 22644 / CIP 104116 / JCM 14847 / LMG 12228 / 1C / PRS 101 / PAO1) OX=208964 GN=hisG PE=3 SV=1	1	2	2	2	0	0	0	0	1	2	0	0	0	0	0	0	0	0	0	0	0	0	0	0	0	0	0	0	0	1	2	0	0	0	0	0	0	0	0	0	0	0	0	0
Q9HVY2	Q9HVY2	1	1	1	sp|Q9HVY2|RL13_PSEAE Large ribosomal subunit protein uL13 OS=Pseudomonas aeruginosa (strain ATCC 15692 / DSM 22644 / CIP 104116 / JCM 14847 / LMG 12228 / 1C / PRS 101 / PAO1) OX=208964 GN=rplM PE=1 SV=1	1	1	1	1	0	1	0	0	0	0	0	0	0	0	0	0	0	0	0	0	0	0	0	0	0	0	1	0	0	0	0	0	0	0	0	0	0	0	0	0	0	0	0	0
Q9HVY3	Q9HVY3	1	1	1	sp|Q9HVY3|RS9_PSEAE Small ribosomal subunit protein uS9 OS=Pseudomonas aeruginosa (strain ATCC 15692 / DSM 22644 / CIP 104116 / JCM 14847 / LMG 12228 / 1C / PRS 101 / PAO1) OX=208964 GN=rpsI PE=1 SV=1	1	1	1	1	1	1	1	1	1	1	1	1	0	0	0	0	1	1	0	0	0	0	1	0	1	1	1	1	1	1	1	1	1	0	0	0	0	1	1	0	0	0	0	1
Q9HVZ4	Q9HVZ4	1	1	1	sp|Q9HVZ4|MRAZ_PSEAE Transcriptional regulator MraZ OS=Pseudomonas aeruginosa (strain ATCC 15692 / DSM 22644 / CIP 104116 / JCM 14847 / LMG 12228 / 1C / PRS 101 / PAO1) OX=208964 GN=mraZ PE=3 SV=1	1	1	1	1	0	0	1	0	0	0	0	1	0	0	0	0	1	0	0	0	0	0	0	0	0	0	0	1	0	0	0	0	1	0	0	0	0	1	0	0	0	0	0	0
Q9HW65	Q9HW65	1	1	1	tr|Q9HW65|Q9HW65_PSEAE DJ-1/PfpI domain-containing protein OS=Pseudomonas aeruginosa (strain ATCC 15692 / DSM 22644 / CIP 104116 / JCM 14847 / LMG 12228 / 1C / PRS 101 / PAO1) OX=208964 GN=PA4336 PE=3 SV=1	1	1	1	1	1	0	0	0	0	0	0	0	0	0	0	0	0	0	0	0	0	0	0	0	0	1	0	0	0	0	0	0	0	0	0	0	0	0	0	0	0	0	0	0
Q9HW68	Q9HW68	1	1	1	tr|Q9HW68|Q9HW68_PSEAE Fumarate hydratase class I OS=Pseudomonas aeruginosa (strain ATCC 15692 / DSM 22644 / CIP 104116 / JCM 14847 / LMG 12228 / 1C / PRS 101 / PAO1) OX=208964 GN=PA4333 PE=3 SV=1	1	1	1	1	1	1	1	0	1	0	0	0	0	0	0	0	0	0	0	0	0	0	0	0	1	1	1	1	0	1	0	0	0	0	0	0	0	0	0	0	0	0	0	0
Q9HW72	Q9HW72	4	4	4	tr|Q9HW72|Q9HW72_PSEAE Pyruvate kinase OS=Pseudomonas aeruginosa (strain ATCC 15692 / DSM 22644 / CIP 104116 / JCM 14847 / LMG 12228 / 1C / PRS 101 / PAO1) OX=208964 GN=pykA PE=1 SV=1	1	4	4	4	3	1	2	2	0	1	0	0	0	0	0	0	1	0	0	0	0	0	1	1	2	3	1	2	2	0	1	0	0	0	0	0	0	1	0	0	0	0	0	1
Q9HW86	Q9HW86	1	1	1	tr|Q9HW86|Q9HW86_PSEAE MvaT OS=Pseudomonas aeruginosa (strain ATCC 15692 / DSM 22644 / CIP 104116 / JCM 14847 / LMG 12228 / 1C / PRS 101 / PAO1) OX=208964 GN=mvaT PE=1 SV=1	1	1	1	1	1	0	0	0	0	0	0	0	0	0	0	0	0	0	0	0	0	0	0	0	0	1	0	0	0	0	0	0	0	0	0	0	0	0	0	0	0	0	0	0
Q9HWB5	Q9HWB5	1	1	1	tr|Q9HWB5|Q9HWB5_PSEAE RecBCD enzyme subunit RecC OS=Pseudomonas aeruginosa (strain ATCC 15692 / DSM 22644 / CIP 104116 / JCM 14847 / LMG 12228 / 1C / PRS 101 / PAO1) OX=208964 GN=recC PE=3 SV=1	1	1	1	1	0	0	1	0	0	0	0	0	0	0	0	0	0	0	0	0	0	0	0	0	0	0	0	1	0	0	0	0	0	0	0	0	0	0	0	0	0	0	0	0
Q9HWC4	Q9HWC4	1	1	1	sp|Q9HWC4|NUSG_PSEAE Transcription termination/antitermination protein NusG OS=Pseudomonas aeruginosa (strain ATCC 15692 / DSM 22644 / CIP 104116 / JCM 14847 / LMG 12228 / 1C / PRS 101 / PAO1) OX=208964 GN=nusG PE=3 SV=1	1	1	1	1	1	0	0	0	0	0	0	0	0	0	0	0	0	0	0	0	0	0	0	0	0	1	0	0	0	0	0	0	0	0	0	0	0	0	0	0	0	0	0	0
Q9HWC5	Q9HWC5	1	1	1	sp|Q9HWC5|RL11_PSEAE Large ribosomal subunit protein uL11 OS=Pseudomonas aeruginosa (strain ATCC 15692 / DSM 22644 / CIP 104116 / JCM 14847 / LMG 12228 / 1C / PRS 101 / PAO1) OX=208964 GN=rplK PE=1 SV=1	1	1	1	1	1	1	1	1	1	1	0	0	0	0	0	0	0	1	0	0	0	0	0	0	1	1	1	1	1	1	1	0	0	0	0	0	0	0	1	0	0	0	0	0
Q9HWC6	Q9HWC6	5	5	5	sp|Q9HWC6|RL1_PSEAE Large ribosomal subunit protein uL1 OS=Pseudomonas aeruginosa (strain ATCC 15692 / DSM 22644 / CIP 104116 / JCM 14847 / LMG 12228 / 1C / PRS 101 / PAO1) OX=208964 GN=rplA PE=3 SV=1	1	5	5	5	1	5	3	1	2	2	1	0	0	0	0	0	0	1	0	1	0	0	0	0	2	1	5	3	1	2	2	1	0	0	0	0	0	0	1	0	1	0	0	0
Q9HWC7	Q9HWC7	2	2	2	sp|Q9HWC7|RL10_PSEAE Large ribosomal subunit protein uL10 OS=Pseudomonas aeruginosa (strain ATCC 15692 / DSM 22644 / CIP 104116 / JCM 14847 / LMG 12228 / 1C / PRS 101 / PAO1) OX=208964 GN=rplJ PE=1 SV=1	1	2	2	2	0	1	1	0	0	1	1	0	0	0	0	0	0	1	0	0	0	0	0	0	2	0	1	1	0	0	1	1	0	0	0	0	0	0	1	0	0	0	0	0
Q9HWC9	Q9HWC9	19	19	19	sp|Q9HWC9|RPOC_PSEAE DNA-directed RNA polymerase subunit beta OS=Pseudomonas aeruginosa (strain ATCC 15692 / DSM 22644 / CIP 104116 / JCM 14847 / LMG 12228 / 1C / PRS 101 / PAO1) OX=208964 GN=rpoC PE=1 SV=1	1	19	19	19	7	9	7	6	8	10	7	1	0	0	0	0	1	1	0	1	0	0	1	1	3	7	9	7	6	8	10	7	1	0	0	0	0	1	1	0	1	0	0	1
Q9HWD1	Q9HWD1	2	2	2	sp|Q9HWD1|RS7_PSEAE Small ribosomal subunit protein uS7 OS=Pseudomonas aeruginosa (strain ATCC 15692 / DSM 22644 / CIP 104116 / JCM 14847 / LMG 12228 / 1C / PRS 101 / PAO1) OX=208964 GN=rpsG PE=1 SV=1	1	2	2	2	1	2	1	1	1	1	1	0	0	0	0	0	1	1	0	0	0	0	1	1	1	1	2	1	1	1	1	1	0	0	0	0	0	1	1	0	0	0	0	1
Q9HWD2;Q9I244	Q9HWD2	5;2	5;2	5;2	sp|Q9HWD2|EFG1_PSEAE Elongation factor G 1 OS=Pseudomonas aeruginosa (strain ATCC 15692 / DSM 22644 / CIP 104116 / JCM 14847 / LMG 12228 / 1C / PRS 101 / PAO1) OX=208964 GN=fusA PE=1 SV=1	2	5	5	5	5	1	1	0	1	1	0	0	0	0	0	0	0	0	0	0	0	0	0	0	0	5	1	1	0	1	1	0	0	0	0	0	0	0	0	0	0	0	0	0
Q9HWD4	Q9HWD4	2	2	2	sp|Q9HWD4|RS10_PSEAE Small ribosomal subunit protein uS10 OS=Pseudomonas aeruginosa (strain ATCC 15692 / DSM 22644 / CIP 104116 / JCM 14847 / LMG 12228 / 1C / PRS 101 / PAO1) OX=208964 GN=rpsJ PE=1 SV=1	1	2	2	2	0	2	1	1	0	1	1	0	0	0	0	0	0	0	0	0	0	0	0	0	1	0	2	1	1	0	1	1	0	0	0	0	0	0	0	0	0	0	0	0
Q9HWD5	Q9HWD5	4	4	4	sp|Q9HWD5|RL3_PSEAE Large ribosomal subunit protein uL3 OS=Pseudomonas aeruginosa (strain ATCC 15692 / DSM 22644 / CIP 104116 / JCM 14847 / LMG 12228 / 1C / PRS 101 / PAO1) OX=208964 GN=rplC PE=1 SV=1	1	4	4	4	2	1	1	1	2	4	2	2	1	0	0	0	0	0	0	0	0	0	0	1	1	2	1	1	1	2	4	2	2	1	0	0	0	0	0	0	0	0	0	0
Q9HWD6	Q9HWD6	3	3	3	sp|Q9HWD6|RL4_PSEAE Large ribosomal subunit protein uL4 OS=Pseudomonas aeruginosa (strain ATCC 15692 / DSM 22644 / CIP 104116 / JCM 14847 / LMG 12228 / 1C / PRS 101 / PAO1) OX=208964 GN=rplD PE=1 SV=1	1	3	3	3	0	1	1	2	0	3	1	1	0	0	0	0	0	0	0	0	0	0	0	0	1	0	1	1	2	0	3	1	1	0	0	0	0	0	0	0	0	0	0	0
Q9HWD7	Q9HWD7	1	1	1	sp|Q9HWD7|RL23_PSEAE Large ribosomal subunit protein uL23 OS=Pseudomonas aeruginosa (strain ATCC 15692 / DSM 22644 / CIP 104116 / JCM 14847 / LMG 12228 / 1C / PRS 101 / PAO1) OX=208964 GN=rplW PE=1 SV=1	1	1	1	1	1	0	1	0	0	1	0	0	0	0	0	0	0	0	0	0	0	0	0	0	0	1	0	1	0	0	1	0	0	0	0	0	0	0	0	0	0	0	0	0
Q9HWD8	Q9HWD8	5	5	5	sp|Q9HWD8|RL2_PSEAE Large ribosomal subunit protein uL2 OS=Pseudomonas aeruginosa (strain ATCC 15692 / DSM 22644 / CIP 104116 / JCM 14847 / LMG 12228 / 1C / PRS 101 / PAO1) OX=208964 GN=rplB PE=1 SV=1	1	5	5	5	1	1	3	0	1	2	0	0	0	0	0	0	0	0	0	0	0	0	0	0	2	1	1	3	0	1	2	0	0	0	0	0	0	0	0	0	0	0	0	0
Q9HWD9	Q9HWD9	1	1	1	sp|Q9HWD9|RS19_PSEAE Small ribosomal subunit protein uS19 OS=Pseudomonas aeruginosa (strain ATCC 15692 / DSM 22644 / CIP 104116 / JCM 14847 / LMG 12228 / 1C / PRS 101 / PAO1) OX=208964 GN=rpsS PE=1 SV=1	1	1	1	1	1	1	1	1	1	1	1	1	0	0	1	0	1	1	0	0	0	0	0	0	1	1	1	1	1	1	1	1	1	0	0	1	0	1	1	0	0	0	0	0
Q9HWE0	Q9HWE0	2	2	2	sp|Q9HWE0|RL22_PSEAE Large ribosomal subunit protein uL22 OS=Pseudomonas aeruginosa (strain ATCC 15692 / DSM 22644 / CIP 104116 / JCM 14847 / LMG 12228 / 1C / PRS 101 / PAO1) OX=208964 GN=rplV PE=1 SV=1	1	2	2	2	2	1	0	0	1	1	0	0	0	0	0	0	0	0	0	0	0	0	0	0	0	2	1	0	0	1	1	0	0	0	0	0	0	0	0	0	0	0	0	0
Q9HWE1	Q9HWE1	2	2	2	sp|Q9HWE1|RS3_PSEAE Small ribosomal subunit protein uS3 OS=Pseudomonas aeruginosa (strain ATCC 15692 / DSM 22644 / CIP 104116 / JCM 14847 / LMG 12228 / 1C / PRS 101 / PAO1) OX=208964 GN=rpsC PE=1 SV=1	1	2	2	2	2	1	1	2	2	2	2	0	0	0	0	0	0	1	0	0	0	0	0	0	1	2	1	1	2	2	2	2	0	0	0	0	0	0	1	0	0	0	0	0
Q9HWE2	Q9HWE2	3	3	3	sp|Q9HWE2|RL16_PSEAE Large ribosomal subunit protein uL16 OS=Pseudomonas aeruginosa (strain ATCC 15692 / DSM 22644 / CIP 104116 / JCM 14847 / LMG 12228 / 1C / PRS 101 / PAO1) OX=208964 GN=rplP PE=1 SV=1	1	3	3	3	0	3	1	2	1	2	1	1	0	0	0	0	0	0	0	0	0	0	0	0	1	0	3	1	2	1	2	1	1	0	0	0	0	0	0	0	0	0	0	0
Q9HWE3	Q9HWE3	1	1	1	sp|Q9HWE3|RL29_PSEAE Large ribosomal subunit protein uL29 OS=Pseudomonas aeruginosa (strain ATCC 15692 / DSM 22644 / CIP 104116 / JCM 14847 / LMG 12228 / 1C / PRS 101 / PAO1) OX=208964 GN=rpmC PE=1 SV=1	1	1	1	1	0	0	0	0	0	0	1	0	0	0	0	0	0	0	0	0	0	0	0	0	0	0	0	0	0	0	0	1	0	0	0	0	0	0	0	0	0	0	0	0
Q9HWE6	Q9HWE6	2	2	2	sp|Q9HWE6|RL24_PSEAE Large ribosomal subunit protein uL24 OS=Pseudomonas aeruginosa (strain ATCC 15692 / DSM 22644 / CIP 104116 / JCM 14847 / LMG 12228 / 1C / PRS 101 / PAO1) OX=208964 GN=rplX PE=1 SV=1	1	2	2	2	2	1	1	1	1	1	0	0	0	0	0	0	0	0	0	0	1	0	0	2	2	2	1	1	1	1	1	0	0	0	0	0	0	0	0	0	0	1	0	0
Q9HWE7	Q9HWE7	4	4	4	sp|Q9HWE7|RL5_PSEAE Large ribosomal subunit protein uL5 OS=Pseudomonas aeruginosa (strain ATCC 15692 / DSM 22644 / CIP 104116 / JCM 14847 / LMG 12228 / 1C / PRS 101 / PAO1) OX=208964 GN=rplE PE=1 SV=1	1	4	4	4	2	2	1	1	3	2	2	0	0	0	0	0	0	0	0	0	0	0	0	0	1	2	2	1	1	3	2	2	0	0	0	0	0	0	0	0	0	0	0	0
Q9HWE9	Q9HWE9	2	2	2	sp|Q9HWE9|RS8_PSEAE Small ribosomal subunit protein uS8 OS=Pseudomonas aeruginosa (strain ATCC 15692 / DSM 22644 / CIP 104116 / JCM 14847 / LMG 12228 / 1C / PRS 101 / PAO1) OX=208964 GN=rpsH PE=1 SV=1	1	2	2	2	0	0	1	0	0	1	0	0	0	0	0	0	0	0	0	0	0	0	0	0	0	0	0	1	0	0	1	0	0	0	0	0	0	0	0	0	0	0	0	0
Q9HWF0	Q9HWF0	2	2	2	sp|Q9HWF0|RL6_PSEAE Large ribosomal subunit protein uL6 OS=Pseudomonas aeruginosa (strain ATCC 15692 / DSM 22644 / CIP 104116 / JCM 14847 / LMG 12228 / 1C / PRS 101 / PAO1) OX=208964 GN=rplF PE=1 SV=1	1	2	2	2	0	0	1	1	0	0	0	0	0	0	0	0	0	0	0	0	0	0	0	0	2	0	0	1	1	0	0	0	0	0	0	0	0	0	0	0	0	0	0	0
Q9HWF2	Q9HWF2	1	1	1	sp|Q9HWF2|RS5_PSEAE Small ribosomal subunit protein uS5 OS=Pseudomonas aeruginosa (strain ATCC 15692 / DSM 22644 / CIP 104116 / JCM 14847 / LMG 12228 / 1C / PRS 101 / PAO1) OX=208964 GN=rpsE PE=1 SV=1	1	1	1	1	0	1	0	0	0	0	0	0	0	0	0	0	0	0	0	0	0	0	0	0	0	0	1	0	0	0	0	0	0	0	0	0	0	0	0	0	0	0	0	0
Q9HWF3	Q9HWF3	1	1	1	sp|Q9HWF3|RL30_PSEAE Large ribosomal subunit protein uL30 OS=Pseudomonas aeruginosa (strain ATCC 15692 / DSM 22644 / CIP 104116 / JCM 14847 / LMG 12228 / 1C / PRS 101 / PAO1) OX=208964 GN=rpmD PE=1 SV=3	1	1	1	1	0	0	0	0	1	0	0	0	0	0	0	0	0	0	0	0	0	0	0	0	0	0	0	0	0	1	0	0	0	0	0	0	0	0	0	0	0	0	0	0
Q9HWF7	Q9HWF7	1	1	1	sp|Q9HWF7|RS13_PSEAE Small ribosomal subunit protein uS13 OS=Pseudomonas aeruginosa (strain ATCC 15692 / DSM 22644 / CIP 104116 / JCM 14847 / LMG 12228 / 1C / PRS 101 / PAO1) OX=208964 GN=rpsM PE=1 SV=1	1	1	1	1	0	1	0	0	0	0	0	0	0	0	0	0	0	0	0	0	0	0	0	0	0	0	1	0	0	0	0	0	0	0	0	0	0	0	0	0	0	0	0	0
Q9HWF9	Q9HWF9	1	1	1	sp|Q9HWF9|FTNA_PSEAE Bacterial ferritin OS=Pseudomonas aeruginosa (strain ATCC 15692 / DSM 22644 / CIP 104116 / JCM 14847 / LMG 12228 / 1C / PRS 101 / PAO1) OX=208964 GN=ftnA PE=1 SV=1	1	1	1	1	0	1	1	0	0	0	0	0	0	0	0	0	0	0	0	0	0	0	0	0	0	0	1	1	0	0	0	0	0	0	0	0	0	0	0	0	0	0	0	0
Q9HWL0	Q9HWL0	1	1	1	tr|Q9HWL0|Q9HWL0_PSEAE Probable protease OS=Pseudomonas aeruginosa (strain ATCC 15692 / DSM 22644 / CIP 104116 / JCM 14847 / LMG 12228 / 1C / PRS 101 / PAO1) OX=208964 GN=PA4171 PE=3 SV=1	1	1	1	1	0	0	0	1	0	1	0	0	0	0	0	0	0	0	0	0	0	0	0	0	1	0	0	0	1	0	1	0	0	0	0	0	0	0	0	0	0	0	0	0
Q9HWW1	Q9HWW1	2	2	2	tr|Q9HWW1|Q9HWW1_PSEAE Outer membrane protein OprG OS=Pseudomonas aeruginosa (strain ATCC 15692 / DSM 22644 / CIP 104116 / JCM 14847 / LMG 12228 / 1C / PRS 101 / PAO1) OX=208964 GN=oprG PE=1 SV=1	1	2	2	2	0	0	2	1	0	1	1	0	0	0	0	0	0	0	0	0	0	0	0	0	0	0	0	2	1	0	1	1	0	0	0	0	0	0	0	0	0	0	0	0
Q9HWX5	Q9HWX5	1	1	1	sp|Q9HWX5|RISB_PSEAE 6,7-dimethyl-8-ribityllumazine synthase OS=Pseudomonas aeruginosa (strain ATCC 15692 / DSM 22644 / CIP 104116 / JCM 14847 / LMG 12228 / 1C / PRS 101 / PAO1) OX=208964 GN=ribH PE=3 SV=1	1	1	1	1	0	1	0	1	0	1	1	0	0	0	0	0	0	0	0	0	0	0	0	0	0	0	1	0	1	0	1	1	0	0	0	0	0	0	0	0	0	0	0	0
Q9HWY5	Q9HWY5	1	1	1	sp|Q9HWY5|EX7S_PSEAE Exodeoxyribonuclease 7 small subunit OS=Pseudomonas aeruginosa (strain ATCC 15692 / DSM 22644 / CIP 104116 / JCM 14847 / LMG 12228 / 1C / PRS 101 / PAO1) OX=208964 GN=xseB PE=3 SV=1	1	1	1	1	0	0	1	0	0	0	0	0	0	0	0	0	0	0	0	0	0	0	0	0	0	0	0	1	0	0	0	0	0	0	0	0	0	0	0	0	0	0	0	0
Q9I2C4;Q9HX05	Q9I2C4;Q9HX05	4;4	4;4	4;4	tr|Q9I2C4|Q9I2C4_PSEAE NAD+ dependent aldehyde dehydrogenase ExaC OS=Pseudomonas aeruginosa (strain ATCC 15692 / DSM 22644 / CIP 104116 / JCM 14847 / LMG 12228 / 1C / PRS 101 / PAO1) OX=208964 GN=exaC PE=1 SV=1;tr|Q9HX05|Q9HX05_PSEAE Probable aldehyde dehy	2	4	4	4	3	2	1	2	1	2	1	0	0	0	0	0	1	0	0	0	0	0	0	0	0	3	2	1	2	1	2	1	0	0	0	0	0	1	0	0	0	0	0	0
Q9HX20	Q9HX20	2	2	2	sp|Q9HX20|PROA_PSEAE Gamma-glutamyl phosphate reductase OS=Pseudomonas aeruginosa (strain ATCC 15692 / DSM 22644 / CIP 104116 / JCM 14847 / LMG 12228 / 1C / PRS 101 / PAO1) OX=208964 GN=proA PE=3 SV=1	1	2	2	2	2	0	0	0	0	0	0	0	0	0	0	0	0	0	0	0	0	0	0	0	0	2	0	0	0	0	0	0	0	0	0	0	0	0	0	0	0	0	0	0
Q9HX76	Q9HX76	2	2	2	tr|Q9HX76|Q9HX76_PSEAE Probable DNA binding protein OS=Pseudomonas aeruginosa (strain ATCC 15692 / DSM 22644 / CIP 104116 / JCM 14847 / LMG 12228 / 1C / PRS 101 / PAO1) OX=208964 GN=PA3940 PE=3 SV=1	1	2	2	2	2	0	1	0	2	1	0	0	0	0	0	0	0	0	0	0	0	0	0	0	0	2	0	1	0	2	1	0	0	0	0	0	0	0	0	0	0	0	0	0
Q9HXA4	Q9HXA4	1	1	1	tr|Q9HXA4|Q9HXA4_PSEAE Extracelullar DNA degradation protein, EddB OS=Pseudomonas aeruginosa (strain ATCC 15692 / DSM 22644 / CIP 104116 / JCM 14847 / LMG 12228 / 1C / PRS 101 / PAO1) OX=208964 GN=eddB PE=4 SV=1	1	1	1	1	0	0	0	1	1	1	0	0	0	0	0	0	0	0	0	0	0	0	0	0	0	0	0	0	1	1	1	0	0	0	0	0	0	0	0	0	0	0	0	0
Q9HXB2	Q9HXB2	2	2	2	tr|Q9HXB2|Q9HXB2_PSEAE Fe(III) dicitrate transport protein FecA OS=Pseudomonas aeruginosa (strain ATCC 15692 / DSM 22644 / CIP 104116 / JCM 14847 / LMG 12228 / 1C / PRS 101 / PAO1) OX=208964 GN=fecA PE=3 SV=1	1	2	2	2	0	0	0	0	0	0	1	1	0	0	0	0	0	0	1	0	0	0	0	0	0	0	0	0	0	0	0	1	1	0	0	0	0	0	0	1	0	0	0	0
Q9HXH0	Q9HXH0	3	3	3	sp|Q9HXH0|SYV_PSEAE Valine--tRNA ligase OS=Pseudomonas aeruginosa (strain ATCC 15692 / DSM 22644 / CIP 104116 / JCM 14847 / LMG 12228 / 1C / PRS 101 / PAO1) OX=208964 GN=valS PE=1 SV=1	1	3	3	3	1	0	0	2	0	0	0	0	0	0	0	0	0	0	0	0	0	0	0	0	0	1	0	0	2	0	0	0	0	0	0	0	0	0	0	0	0	0	0	0
Q9HXI3	Q9HXI3	2	2	2	tr|Q9HXI3|Q9HXI3_PSEAE Glycine zipper 2TM domain-containing protein OS=Pseudomonas aeruginosa (strain ATCC 15692 / DSM 22644 / CIP 104116 / JCM 14847 / LMG 12228 / 1C / PRS 101 / PAO1) OX=208964 GN=PA3819 PE=4 SV=1	1	2	2	2	0	0	0	0	0	0	2	0	0	0	0	0	0	0	0	0	0	0	0	0	0	0	0	0	0	0	0	2	0	0	0	0	0	0	0	0	0	0	0	0
Q9HXI8	Q9HXI8	2	2	2	sp|Q9HXI8|ISCS_PSEAE Cysteine desulfurase IscS OS=Pseudomonas aeruginosa (strain ATCC 15692 / DSM 22644 / CIP 104116 / JCM 14847 / LMG 12228 / 1C / PRS 101 / PAO1) OX=208964 GN=iscS PE=3 SV=1	1	2	2	2	0	0	1	0	0	1	1	0	0	0	0	0	0	0	0	0	0	0	0	0	0	0	0	1	0	0	1	1	0	0	0	0	0	0	0	0	0	0	0	0
Q9HXK5	Q9HXK5	2	2	2	sp|Q9HXK5|LEU1_PSEAE 2-isopropylmalate synthase OS=Pseudomonas aeruginosa (strain ATCC 15692 / DSM 22644 / CIP 104116 / JCM 14847 / LMG 12228 / 1C / PRS 101 / PAO1) OX=208964 GN=leuA PE=3 SV=2	1	2	2	2	1	0	1	0	0	0	0	0	0	0	0	0	0	0	0	0	0	0	0	0	0	1	0	1	0	0	0	0	0	0	0	0	0	0	0	0	0	0	0	0
Q9HXM5	Q9HXM5	1	1	1	tr|Q9HXM5|Q9HXM5_PSEAE Inosine-5-monophosphate dehydrogenase OS=Pseudomonas aeruginosa (strain ATCC 15692 / DSM 22644 / CIP 104116 / JCM 14847 / LMG 12228 / 1C / PRS 101 / PAO1) OX=208964 GN=guaB PE=1 SV=1	1	1	1	1	0	1	1	0	0	0	0	0	0	0	0	0	0	0	0	0	0	0	0	0	0	0	1	1	0	0	0	0	0	0	0	0	0	0	0	0	0	0	0	0
Q9HXN2	Q9HXN2	4	4	4	sp|Q9HXN2|PUR4_PSEAE Phosphoribosylformylglycinamidine synthase OS=Pseudomonas aeruginosa (strain ATCC 15692 / DSM 22644 / CIP 104116 / JCM 14847 / LMG 12228 / 1C / PRS 101 / PAO1) OX=208964 GN=purL PE=3 SV=1	1	4	4	4	3	3	3	4	0	2	0	0	0	0	0	0	0	0	0	0	0	0	2	1	2	3	3	3	4	0	2	0	0	0	0	0	0	0	0	0	0	0	0	2
Q9HXP3	Q9HXP3	1	1	1	sp|Q9HXP3|PURT_PSEAE Formate-dependent phosphoribosylglycinamide formyltransferase OS=Pseudomonas aeruginosa (strain ATCC 15692 / DSM 22644 / CIP 104116 / JCM 14847 / LMG 12228 / 1C / PRS 101 / PAO1) OX=208964 GN=purT PE=3 SV=1	1	1	1	1	0	0	0	0	0	1	0	0	0	0	0	0	0	0	0	0	0	0	0	0	0	0	0	0	0	0	1	0	0	0	0	0	0	0	0	0	0	0	0	0
Q9HXP9	Q9HXP9	1	1	1	sp|Q9HXP9|RS16_PSEAE Small ribosomal subunit protein bS16 OS=Pseudomonas aeruginosa (strain ATCC 15692 / DSM 22644 / CIP 104116 / JCM 14847 / LMG 12228 / 1C / PRS 101 / PAO1) OX=208964 GN=rpsP PE=1 SV=1	1	1	1	1	0	1	0	0	0	0	0	0	0	0	0	0	0	0	0	0	0	0	0	0	0	0	1	0	0	0	0	0	0	0	0	0	0	0	0	0	0	0	0	0
Q9HXQ2	Q9HXQ2	2	2	2	sp|Q9HXQ2|RL19_PSEAE Large ribosomal subunit protein bL19 OS=Pseudomonas aeruginosa (strain ATCC 15692 / DSM 22644 / CIP 104116 / JCM 14847 / LMG 12228 / 1C / PRS 101 / PAO1) OX=208964 GN=rplS PE=1 SV=1	1	2	2	2	1	2	1	1	0	1	0	0	0	0	0	0	0	0	0	0	0	0	0	0	0	1	2	1	1	0	1	0	0	0	0	0	0	0	0	0	0	0	0	0
Q9HXU0	Q9HXU0	2	2	2	sp|Q9HXU0|SYK_PSEAE Lysine--tRNA ligase OS=Pseudomonas aeruginosa (strain ATCC 15692 / DSM 22644 / CIP 104116 / JCM 14847 / LMG 12228 / 1C / PRS 101 / PAO1) OX=208964 GN=lysS PE=3 SV=1	1	2	2	2	2	1	2	1	0	0	0	0	0	0	0	0	0	0	0	0	0	0	0	0	0	2	1	2	1	0	0	0	0	0	0	0	0	0	0	0	0	0	0	0
Q9HXZ2	Q9HXZ2	3	3	3	sp|Q9HXZ2|ACCA_PSEAE Acetyl-coenzyme A carboxylase carboxyl transferase subunit alpha OS=Pseudomonas aeruginosa (strain ATCC 15692 / DSM 22644 / CIP 104116 / JCM 14847 / LMG 12228 / 1C / PRS 101 / PAO1) OX=208964 GN=accA PE=1 SV=1	1	3	3	3	0	0	0	1	0	3	0	0	0	0	0	0	0	0	0	0	0	0	0	0	0	0	0	0	1	0	3	0	0	0	0	0	0	0	0	0	0	0	0	0
Q9HXZ5	Q9HXZ5	2	2	2	sp|Q9HXZ5|ENO_PSEAE Enolase OS=Pseudomonas aeruginosa (strain ATCC 15692 / DSM 22644 / CIP 104116 / JCM 14847 / LMG 12228 / 1C / PRS 101 / PAO1) OX=208964 GN=eno PE=3 SV=1	1	2	2	2	2	0	0	0	0	1	0	0	0	0	0	0	0	0	0	0	0	0	0	0	0	2	0	0	0	0	1	0	0	0	0	0	0	0	0	0	0	0	0	0
Q9HY02	Q9HY02	1	1	1	tr|Q9HY02|Q9HY02_PSEAE S-formylglutathione hydrolase OS=Pseudomonas aeruginosa (strain ATCC 15692 / DSM 22644 / CIP 104116 / JCM 14847 / LMG 12228 / 1C / PRS 101 / PAO1) OX=208964 GN=PA3628 PE=3 SV=1	1	1	1	1	0	0	0	1	0	0	0	0	0	0	0	0	0	0	0	0	0	0	0	0	0	0	0	0	1	0	0	0	0	0	0	0	0	0	0	0	0	0	0	0
Q9HY13	Q9HY13	3	3	3	tr|Q9HY13|Q9HY13_PSEAE Xylulose 5-phosphate/Fructose 6-phosphate phosphoketolase N-terminal domain-containing protein OS=Pseudomonas aeruginosa (strain ATCC 15692 / DSM 22644 / CIP 104116 / JCM 14847 / LMG 12228 / 1C / PRS 101 / PAO1) OX=208964 GN=PA3613 P	1	3	3	3	3	0	1	1	0	0	1	0	0	0	0	0	0	0	0	0	0	0	0	0	0	3	0	1	1	0	0	1	0	0	0	0	0	0	0	0	0	0	0	0
Q9HY82	Q9HY82	2	2	2	sp|Q9HY82|RNT_PSEAE Ribonuclease T OS=Pseudomonas aeruginosa (strain ATCC 15692 / DSM 22644 / CIP 104116 / JCM 14847 / LMG 12228 / 1C / PRS 101 / PAO1) OX=208964 GN=rnt PE=1 SV=1	1	2	2	2	0	0	1	0	0	1	0	0	0	0	0	0	0	0	0	0	0	0	0	0	0	0	0	1	0	0	1	0	0	0	0	0	0	0	0	0	0	0	0	0
Q9HYC7	Q9HYC7	1	1	1	sp|Q9HYC7|SYM_PSEAE Methionine--tRNA ligase OS=Pseudomonas aeruginosa (strain ATCC 15692 / DSM 22644 / CIP 104116 / JCM 14847 / LMG 12228 / 1C / PRS 101 / PAO1) OX=208964 GN=metG PE=1 SV=1	1	1	1	1	1	0	1	0	1	0	0	0	0	0	0	0	0	0	0	0	0	0	1	1	1	1	0	1	0	1	0	0	0	0	0	0	0	0	0	0	0	0	0	1
Q9HYC8	Q9HYC8	1	1	1	tr|Q9HYC8|Q9HYC8_PSEAE Iron-sulfur cluster carrier protein OS=Pseudomonas aeruginosa (strain ATCC 15692 / DSM 22644 / CIP 104116 / JCM 14847 / LMG 12228 / 1C / PRS 101 / PAO1) OX=208964 GN=PA3481 PE=3 SV=1	1	1	1	1	0	0	0	0	0	1	0	0	0	0	0	0	0	0	0	0	0	0	0	0	0	0	0	0	0	0	1	0	0	0	0	0	0	0	0	0	0	0	0	0
Q9HYD5	Q9HYD5	1	1	1	sp|Q9HYD5|MAO1_PSEAE NAD-dependent malic enzyme OS=Pseudomonas aeruginosa (strain ATCC 15692 / DSM 22644 / CIP 104116 / JCM 14847 / LMG 12228 / 1C / PRS 101 / PAO1) OX=208964 GN=maeA PE=3 SV=1	1	1	1	1	1	0	0	0	0	0	0	0	0	0	0	0	0	0	0	0	0	0	0	0	0	1	0	0	0	0	0	0	0	0	0	0	0	0	0	0	0	0	0	0
Q9HYJ2	Q9HYJ2	2	2	2	tr|Q9HYJ2|Q9HYJ2_PSEAE YebG family protein OS=Pseudomonas aeruginosa (strain ATCC 15692 / DSM 22644 / CIP 104116 / JCM 14847 / LMG 12228 / 1C / PRS 101 / PAO1) OX=208964 GN=PA3413 PE=4 SV=1	1	2	2	2	1	2	2	0	1	1	0	0	0	0	0	0	0	0	0	0	0	0	0	1	2	1	2	2	0	1	1	0	0	0	0	0	0	0	0	0	0	0	0	0
Q9HYQ8	Q9HYQ8	1	1	1	sp|Q9HYQ8|HLDD_PSEAE ADP-L-glycero-D-manno-heptose-6-epimerase OS=Pseudomonas aeruginosa (strain ATCC 15692 / DSM 22644 / CIP 104116 / JCM 14847 / LMG 12228 / 1C / PRS 101 / PAO1) OX=208964 GN=hldD PE=3 SV=2	1	1	1	1	1	1	1	1	0	1	0	0	0	0	0	0	0	0	0	0	0	0	1	0	1	1	1	1	1	0	1	0	0	0	0	0	0	0	0	0	0	0	0	1
Q9HYV7	Q9HYV7	1	1	1	sp|Q9HYV7|BEKAS_PSEAE Beta-ketodecanoyl-[acyl-carrier-protein] synthase OS=Pseudomonas aeruginosa (strain ATCC 15692 / DSM 22644 / CIP 104116 / JCM 14847 / LMG 12228 / 1C / PRS 101 / PAO1) OX=208964 GN=PA3286 PE=1 SV=1	1	1	1	1	0	0	0	0	0	1	0	0	0	0	0	0	0	0	0	0	0	0	0	0	0	0	0	0	0	0	1	0	0	0	0	0	0	0	0	0	0	0	0	0
Q9HYX8	Q9HYX8	1	1	1	tr|Q9HYX8|Q9HYX8_PSEAE Peptidyl-prolyl cis-trans isomerase OS=Pseudomonas aeruginosa (strain ATCC 15692 / DSM 22644 / CIP 104116 / JCM 14847 / LMG 12228 / 1C / PRS 101 / PAO1) OX=208964 GN=PA3262 PE=1 SV=1	1	1	1	1	0	1	0	0	0	0	0	0	0	0	0	0	0	0	0	0	0	0	0	0	0	0	1	0	0	0	0	0	0	0	0	0	0	0	0	0	0	0	0	0
Q9HYZ6	Q9HYZ6	1	1	1	tr|Q9HYZ6|Q9HYZ6_PSEAE Septum site-determining protein MinD OS=Pseudomonas aeruginosa (strain ATCC 15692 / DSM 22644 / CIP 104116 / JCM 14847 / LMG 12228 / 1C / PRS 101 / PAO1) OX=208964 GN=minD PE=1 SV=1	1	1	1	1	0	0	0	0	0	1	0	0	0	0	0	0	0	0	0	0	0	0	0	0	0	0	0	0	0	0	1	0	0	0	0	0	0	0	0	0	0	0	0	0
Q9HZ67	Q9HZ67	1	1	1	sp|Q9HZ67|CMPDT_PSEAE Bifunctional chorismate mutase/prephenate dehydratase OS=Pseudomonas aeruginosa (strain ATCC 15692 / DSM 22644 / CIP 104116 / JCM 14847 / LMG 12228 / 1C / PRS 101 / PAO1) OX=208964 GN=pheA PE=3 SV=1	1	1	1	1	0	0	1	0	0	0	0	0	0	0	0	0	0	0	0	0	0	0	0	0	0	0	0	1	0	0	0	0	0	0	0	0	0	0	0	0	0	0	0	0
Q9HZ71	Q9HZ71	10	10	10	sp|Q9HZ71|RS1_PSEAE Small ribosomal subunit protein bS1 OS=Pseudomonas aeruginosa (strain ATCC 15692 / DSM 22644 / CIP 104116 / JCM 14847 / LMG 12228 / 1C / PRS 101 / PAO1) OX=208964 GN=rpsA PE=3 SV=1	1	10	10	10	9	4	6	4	6	5	5	0	0	0	0	0	1	1	0	0	0	0	0	1	2	9	4	6	4	6	5	5	0	0	0	0	0	1	1	0	0	0	0	0
Q9HZA6	Q9HZA6	1	1	1	sp|Q9HZA6|FIMV_PSEAE Motility hub protein FimV OS=Pseudomonas aeruginosa (strain ATCC 15692 / DSM 22644 / CIP 104116 / JCM 14847 / LMG 12228 / 1C / PRS 101 / PAO1) OX=208964 GN=fimV PE=1 SV=1	1	1	1	1	1	0	1	0	1	0	0	0	0	0	0	0	0	0	0	0	0	0	0	0	0	1	0	1	0	1	0	0	0	0	0	0	0	0	0	0	0	0	0	0
Q9HZC5	Q9HZC5	1	1	1	tr|Q9HZC5|Q9HZC5_PSEAE Aminopeptidase N OS=Pseudomonas aeruginosa (strain ATCC 15692 / DSM 22644 / CIP 104116 / JCM 14847 / LMG 12228 / 1C / PRS 101 / PAO1) OX=208964 GN=pepN PE=3 SV=1	1	1	1	1	0	0	1	1	0	0	1	0	0	0	0	0	1	0	0	0	0	0	0	0	0	0	0	1	1	0	0	1	0	0	0	0	0	1	0	0	0	0	0	0
Q9HZE0	Q9HZE0	1	1	1	sp|Q9HZE0|DHE2_PSEAE NAD-specific glutamate dehydrogenase OS=Pseudomonas aeruginosa (strain ATCC 15692 / DSM 22644 / CIP 104116 / JCM 14847 / LMG 12228 / 1C / PRS 101 / PAO1) OX=208964 GN=gdhB PE=1 SV=1	1	1	1	1	0	0	0	0	0	1	0	0	0	0	0	0	0	0	0	0	0	0	0	0	0	0	0	0	0	0	1	0	0	0	0	0	0	0	0	0	0	0	0	0
Q9HZH7	Q9HZH7	1	1	1	tr|Q9HZH7|Q9HZH7_PSEAE Molybdenum cofactor biosynthesis protein B OS=Pseudomonas aeruginosa (strain ATCC 15692 / DSM 22644 / CIP 104116 / JCM 14847 / LMG 12228 / 1C / PRS 101 / PAO1) OX=208964 GN=moaB2 PE=3 SV=1	1	1	1	1	1	1	1	1	0	1	0	0	1	0	1	1	1	1	1	0	0	0	1	1	1	1	1	1	1	0	1	0	0	1	0	1	1	1	1	1	0	0	0	1
Q9HZJ2	Q9HZJ2	1	1	1	sp|Q9HZJ2|FADB_PSEAE Fatty acid oxidation complex subunit alpha OS=Pseudomonas aeruginosa (strain ATCC 15692 / DSM 22644 / CIP 104116 / JCM 14847 / LMG 12228 / 1C / PRS 101 / PAO1) OX=208964 GN=fadB PE=3 SV=1	1	1	1	1	1	1	1	1	1	1	1	0	0	0	0	0	1	1	0	0	0	0	0	0	1	1	1	1	1	1	1	1	0	0	0	0	0	1	1	0	0	0	0	0
Q9HZJ3	Q9HZJ3	1	1	1	sp|Q9HZJ3|FADA_PSEAE 3-ketoacyl-CoA thiolase OS=Pseudomonas aeruginosa (strain ATCC 15692 / DSM 22644 / CIP 104116 / JCM 14847 / LMG 12228 / 1C / PRS 101 / PAO1) OX=208964 GN=fadA PE=3 SV=1	1	1	1	1	1	1	1	1	0	1	0	0	0	0	1	0	1	1	0	0	0	0	1	0	1	1	1	1	1	0	1	0	0	0	0	1	0	1	1	0	0	0	0	1
Q9HZK4	Q9HZK4	1	1	1	tr|Q9HZK4|Q9HZK4_PSEAE Glyceraldehyde-3-phosphate dehydrogenase OS=Pseudomonas aeruginosa (strain ATCC 15692 / DSM 22644 / CIP 104116 / JCM 14847 / LMG 12228 / 1C / PRS 101 / PAO1) OX=208964 GN=PA3001 PE=3 SV=1	1	1	1	1	0	0	0	0	0	1	0	0	0	0	0	0	0	0	0	0	0	0	0	0	0	0	0	0	0	0	1	0	0	0	0	0	0	0	0	0	0	0	0	0
Q9HZK8	Q9HZK8	1	1	1	sp|Q9HZK8|NQRC_PSEAE Na(+)-translocating NADH-quinone reductase subunit C OS=Pseudomonas aeruginosa (strain ATCC 15692 / DSM 22644 / CIP 104116 / JCM 14847 / LMG 12228 / 1C / PRS 101 / PAO1) OX=208964 GN=nqrC PE=3 SV=1	1	1	1	1	0	0	0	0	0	0	1	0	0	0	0	0	0	0	0	0	0	0	0	0	0	0	0	0	0	0	0	1	0	0	0	0	0	0	0	0	0	0	0	0
Q9HZM8	Q9HZM8	2	2	2	tr|Q9HZM8|Q9HZM8_PSEAE Ribonuclease E OS=Pseudomonas aeruginosa (strain ATCC 15692 / DSM 22644 / CIP 104116 / JCM 14847 / LMG 12228 / 1C / PRS 101 / PAO1) OX=208964 GN=rne PE=1 SV=1	1	2	2	2	2	1	2	1	2	2	1	0	0	0	0	0	0	0	0	0	0	0	0	0	0	2	1	2	1	2	2	1	0	0	0	0	0	0	0	0	0	0	0	0
Q9HZP5	Q9HZP5	2	2	2	sp|Q9HZP5|ETFD_PSEAE Electron transfer flavoprotein-ubiquinone oxidoreductase OS=Pseudomonas aeruginosa (strain ATCC 15692 / DSM 22644 / CIP 104116 / JCM 14847 / LMG 12228 / 1C / PRS 101 / PAO1) OX=208964 GN=PA2953 PE=1 SV=1	1	2	2	2	0	0	0	0	0	0	2	0	0	0	0	0	0	0	0	0	0	0	0	0	0	0	0	0	0	0	0	2	0	0	0	0	0	0	0	0	0	0	0	0
Q9HZP7	Q9HZP7	1	1	1	sp|Q9HZP7|ETFA_PSEAE Electron transfer flavoprotein subunit alpha OS=Pseudomonas aeruginosa (strain ATCC 15692 / DSM 22644 / CIP 104116 / JCM 14847 / LMG 12228 / 1C / PRS 101 / PAO1) OX=208964 GN=etfA PE=3 SV=1	1	1	1	1	1	0	0	0	0	0	0	0	0	0	0	0	0	0	0	0	0	0	0	0	0	1	0	0	0	0	0	0	0	0	0	0	0	0	0	0	0	0	0	0
Q9HZQ8	Q9HZQ8	10	10	10	sp|Q9HZQ8|LAP_PSEAE Aminopeptidase OS=Pseudomonas aeruginosa (strain ATCC 15692 / DSM 22644 / CIP 104116 / JCM 14847 / LMG 12228 / 1C / PRS 101 / PAO1) OX=208964 GN=lap PE=1 SV=1	1	10	10	10	0	0	0	2	0	2	8	3	0	0	0	0	1	4	5	0	0	0	0	0	0	0	0	0	2	0	2	8	3	0	0	0	0	1	4	5	0	0	0	0
Q9I000	Q9I000	1	1	1	tr|Q9I000|Q9I000_PSEAE Phospho-2-dehydro-3-deoxyheptonate aldolase OS=Pseudomonas aeruginosa (strain ATCC 15692 / DSM 22644 / CIP 104116 / JCM 14847 / LMG 12228 / 1C / PRS 101 / PAO1) OX=208964 GN=PA2843 PE=1 SV=1	1	1	1	1	0	0	0	0	1	0	0	0	0	0	0	0	0	0	0	0	0	0	0	0	0	0	0	0	0	1	0	0	0	0	0	0	0	0	0	0	0	0	0	0
Q9I043	Q9I043	1	1	1	tr|Q9I043|Q9I043_PSEAE VacJ family lipoprotein OS=Pseudomonas aeruginosa (strain ATCC 15692 / DSM 22644 / CIP 104116 / JCM 14847 / LMG 12228 / 1C / PRS 101 / PAO1) OX=208964 GN=PA2800 PE=3 SV=1	1	1	1	1	0	0	0	0	0	0	1	0	0	0	0	0	0	0	0	0	0	0	0	0	0	0	0	0	0	0	0	1	0	0	0	0	0	0	0	0	0	0	0	0
Q9I067	Q9I067	1	1	1	tr|Q9I067|Q9I067_PSEAE FAD dependent oxidoreductase domain-containing protein OS=Pseudomonas aeruginosa (strain ATCC 15692 / DSM 22644 / CIP 104116 / JCM 14847 / LMG 12228 / 1C / PRS 101 / PAO1) OX=208964 GN=PA2776 PE=4 SV=1	1	1	1	1	0	0	0	1	0	0	0	0	0	0	0	0	0	0	0	0	0	0	0	0	0	0	0	0	1	0	0	0	0	0	0	0	0	0	0	0	0	0	0	0
Q9I078	Q9I078	1	1	1	tr|Q9I078|Q9I078_PSEAE Dyp-type peroxidase C-terminal domain-containing protein OS=Pseudomonas aeruginosa (strain ATCC 15692 / DSM 22644 / CIP 104116 / JCM 14847 / LMG 12228 / 1C / PRS 101 / PAO1) OX=208964 GN=PA2765 PE=4 SV=1	1	1	1	1	1	1	1	1	1	1	0	0	0	0	0	0	0	0	0	0	0	0	0	0	0	1	1	1	1	1	1	0	0	0	0	0	0	0	0	0	0	0	0	0
Q9I099	Q9I099	2	2	2	sp|Q9I099|SYT_PSEAE Threonine--tRNA ligase OS=Pseudomonas aeruginosa (strain ATCC 15692 / DSM 22644 / CIP 104116 / JCM 14847 / LMG 12228 / 1C / PRS 101 / PAO1) OX=208964 GN=thrS PE=3 SV=1	1	2	2	2	1	1	2	1	0	1	0	0	0	0	0	0	0	0	0	0	0	0	0	0	0	1	1	2	1	0	1	0	0	0	0	0	0	0	0	0	0	0	0	0
Q9I0A0	Q9I0A0	1	1	1	sp|Q9I0A0|IF3_PSEAE Translation initiation factor IF-3 OS=Pseudomonas aeruginosa (strain ATCC 15692 / DSM 22644 / CIP 104116 / JCM 14847 / LMG 12228 / 1C / PRS 101 / PAO1) OX=208964 GN=infC PE=1 SV=1	1	1	1	1	1	0	0	0	0	0	0	0	0	0	0	0	0	0	0	0	0	0	0	0	0	1	0	0	0	0	0	0	0	0	0	0	0	0	0	0	0	0	0	0
Q9I0A4	Q9I0A4	4	4	4	sp|Q9I0A4|SYFB_PSEAE Phenylalanine--tRNA ligase beta subunit OS=Pseudomonas aeruginosa (strain ATCC 15692 / DSM 22644 / CIP 104116 / JCM 14847 / LMG 12228 / 1C / PRS 101 / PAO1) OX=208964 GN=pheT PE=1 SV=1	1	4	4	4	4	1	2	0	0	0	0	0	0	0	0	0	0	0	0	0	0	0	0	0	0	4	1	2	0	0	0	0	0	0	0	0	0	0	0	0	0	0	0	0
Q9I0B7	Q9I0B7	1	1	1	tr|Q9I0B7|Q9I0B7_PSEAE Probable chaperone OS=Pseudomonas aeruginosa (strain ATCC 15692 / DSM 22644 / CIP 104116 / JCM 14847 / LMG 12228 / 1C / PRS 101 / PAO1) OX=208964 GN=PA2725 PE=4 SV=1	1	1	1	1	0	0	0	0	1	0	0	0	0	0	0	0	0	0	0	0	0	0	0	0	0	0	0	0	0	1	0	0	0	0	0	0	0	0	0	0	0	0	0	0
Q9I0J6	Q9I0J6	3	3	3	sp|Q9I0J6|NUOG_PSEAE NADH-quinone oxidoreductase subunit G OS=Pseudomonas aeruginosa (strain ATCC 15692 / DSM 22644 / CIP 104116 / JCM 14847 / LMG 12228 / 1C / PRS 101 / PAO1) OX=208964 GN=nuoG PE=3 SV=1	1	3	3	3	1	2	3	1	1	2	0	0	0	0	0	0	0	0	0	0	0	0	0	0	2	1	2	3	1	1	2	0	0	0	0	0	0	0	0	0	0	0	0	0
Q9I0L4	Q9I0L4	4	4	4	tr|Q9I0L4|Q9I0L4_PSEAE Isocitrate dehydrogenase [NADP] OS=Pseudomonas aeruginosa (strain ATCC 15692 / DSM 22644 / CIP 104116 / JCM 14847 / LMG 12228 / 1C / PRS 101 / PAO1) OX=208964 GN=idh PE=1 SV=1	1	4	4	4	3	1	2	0	0	2	0	1	0	0	0	0	0	0	1	0	0	0	0	0	0	3	1	2	0	0	2	0	1	0	0	0	0	0	0	1	0	0	0	0
Q9I0L5	Q9I0L5	3	3	3	tr|Q9I0L5|Q9I0L5_PSEAE Isocitrate dehydrogenase [NADP] OS=Pseudomonas aeruginosa (strain ATCC 15692 / DSM 22644 / CIP 104116 / JCM 14847 / LMG 12228 / 1C / PRS 101 / PAO1) OX=208964 GN=icd PE=3 SV=1	1	3	3	3	1	1	1	2	1	2	2	0	0	0	0	0	1	1	0	0	0	0	0	0	0	1	1	1	2	1	2	2	0	0	0	0	0	1	1	0	0	0	0	0
Q9I0T1	Q9I0T1	1	1	1	tr|Q9I0T1|Q9I0T1_PSEAE Probable acyl-CoA thiolase OS=Pseudomonas aeruginosa (strain ATCC 15692 / DSM 22644 / CIP 104116 / JCM 14847 / LMG 12228 / 1C / PRS 101 / PAO1) OX=208964 GN=PA2553 PE=1 SV=1	1	1	1	1	0	0	0	0	0	0	1	0	0	0	0	0	0	0	0	0	0	0	0	0	0	0	0	0	0	0	0	1	0	0	0	0	0	0	0	0	0	0	0	0
Q9I0T2	Q9I0T2	1	1	1	tr|Q9I0T2|Q9I0T2_PSEAE 3-sulfinopropanoyl-CoA desulfinase OS=Pseudomonas aeruginosa (strain ATCC 15692 / DSM 22644 / CIP 104116 / JCM 14847 / LMG 12228 / 1C / PRS 101 / PAO1) OX=208964 GN=PA2552 PE=3 SV=1	1	1	1	1	0	0	0	0	0	0	0	1	0	0	0	0	0	0	0	0	0	0	0	0	0	0	0	0	0	0	0	0	1	0	0	0	0	0	0	0	0	0	0	0
Q9I120	Q9I120	25	25	16	tr|Q9I120|Q9I120_PSEAE Filamentous haemagglutinin FhaB/tRNA nuclease CdiA-like TPS domain-containing protein OS=Pseudomonas aeruginosa (strain ATCC 15692 / DSM 22644 / CIP 104116 / JCM 14847 / LMG 12228 / 1C / PRS 101 / PAO1) OX=208964 GN=PA2462 PE=4 SV=1	1	25	25	16	12	7	11	4	12	22	11	5	1	0	0	0	1	2	0	0	0	0	0	0	0	12	7	11	4	12	22	11	5	1	0	0	0	1	2	0	0	0	0	0
Q9I124	Q9I124	1	1	1	tr|Q9I124|Q9I124_PSEAE RHS repeat protein OS=Pseudomonas aeruginosa (strain ATCC 15692 / DSM 22644 / CIP 104116 / JCM 14847 / LMG 12228 / 1C / PRS 101 / PAO1) OX=208964 GN=PA2458 PE=4 SV=1	1	1	1	1	0	1	0	0	0	0	0	0	0	0	0	0	0	0	0	0	0	0	0	0	0	0	1	0	0	0	0	0	0	0	0	0	0	0	0	0	0	0	0	0
Q9I125	Q9I125	1	1	1	tr|Q9I125|Q9I125_PSEAE RHS repeat protein OS=Pseudomonas aeruginosa (strain ATCC 15692 / DSM 22644 / CIP 104116 / JCM 14847 / LMG 12228 / 1C / PRS 101 / PAO1) OX=208964 GN=PA2457 PE=4 SV=1	1	1	1	1	0	0	1	0	0	0	0	0	0	0	0	0	0	0	0	0	0	0	0	0	0	0	0	1	0	0	0	0	0	0	0	0	0	0	0	0	0	0	0	0
Q9I131	Q9I131	1	1	1	tr|Q9I131|Q9I131_PSEAE Esterase OS=Pseudomonas aeruginosa (strain ATCC 15692 / DSM 22644 / CIP 104116 / JCM 14847 / LMG 12228 / 1C / PRS 101 / PAO1) OX=208964 GN=PA2451 PE=4 SV=1	1	1	1	1	0	0	1	0	0	0	0	0	0	0	0	0	0	0	0	0	0	0	0	0	0	0	0	1	0	0	0	0	0	0	0	0	0	0	0	0	0	0	0	0
Q9I137	Q9I137	5	5	5	sp|Q9I137|GCSP1_PSEAE Glycine dehydrogenase (decarboxylating) 1 OS=Pseudomonas aeruginosa (strain ATCC 15692 / DSM 22644 / CIP 104116 / JCM 14847 / LMG 12228 / 1C / PRS 101 / PAO1) OX=208964 GN=gcvP1 PE=3 SV=1	1	5	5	5	4	2	4	2	2	3	2	0	0	0	0	0	2	1	1	0	0	0	2	0	2	4	2	4	2	2	3	2	0	0	0	0	0	2	1	1	0	0	0	2
Q9I157	Q9I157	1	1	1	tr|Q9I157|Q9I157_PSEAE PvdL OS=Pseudomonas aeruginosa (strain ATCC 15692 / DSM 22644 / CIP 104116 / JCM 14847 / LMG 12228 / 1C / PRS 101 / PAO1) OX=208964 GN=pvdL PE=3 SV=1	1	1	1	1	0	0	0	0	0	0	0	1	0	0	0	1	0	0	0	0	0	0	0	0	0	0	0	0	0	0	0	0	1	0	0	0	1	0	0	0	0	0	0	0
Q9I162	Q9I162	1	1	1	tr|Q9I162|Q9I162_PSEAE Probable hydrolase OS=Pseudomonas aeruginosa (strain ATCC 15692 / DSM 22644 / CIP 104116 / JCM 14847 / LMG 12228 / 1C / PRS 101 / PAO1) OX=208964 GN=PA2419 PE=4 SV=1	1	1	1	1	0	0	0	0	0	0	0	1	0	0	0	0	0	0	0	0	0	0	0	0	0	0	0	0	0	0	0	0	1	0	0	0	0	0	0	0	0	0	0	0
Q9I1E7	Q9I1E7	1	1	1	tr|Q9I1E7|Q9I1E7_PSEAE Carboxymuconolactone decarboxylase-like domain-containing protein OS=Pseudomonas aeruginosa (strain ATCC 15692 / DSM 22644 / CIP 104116 / JCM 14847 / LMG 12228 / 1C / PRS 101 / PAO1) OX=208964 GN=PA2331 PE=4 SV=1	1	1	1	1	0	0	0	0	0	0	1	0	0	0	0	0	0	0	0	0	0	0	0	0	0	0	0	0	0	0	0	1	0	0	0	0	0	0	0	0	0	0	0	0
Q9I1N5	Q9I1N5	3	3	3	tr|Q9I1N5|Q9I1N5_PSEAE PslD OS=Pseudomonas aeruginosa (strain ATCC 15692 / DSM 22644 / CIP 104116 / JCM 14847 / LMG 12228 / 1C / PRS 101 / PAO1) OX=208964 GN=pslD PE=3 SV=1	1	3	3	3	0	0	0	0	0	0	0	3	1	0	0	0	0	0	3	0	0	0	0	0	0	0	0	0	0	0	0	0	3	1	0	0	0	0	0	3	0	0	0	0
Q9I1Z6	Q9I1Z6	2	2	2	tr|Q9I1Z6|Q9I1Z6_PSEAE Alcohol dehydrogenase (Zn-dependent) OS=Pseudomonas aeruginosa (strain ATCC 15692 / DSM 22644 / CIP 104116 / JCM 14847 / LMG 12228 / 1C / PRS 101 / PAO1) OX=208964 GN=PA2119 PE=3 SV=1	1	2	2	2	2	0	0	1	2	2	0	0	0	0	0	0	0	0	0	0	0	0	0	0	0	2	0	0	1	2	2	0	0	0	0	0	0	0	0	0	0	0	0	0
Q9I203	Q9I203	1	1	1	sp|Q9I203|PXPA2_PSEAE 5-oxoprolinase subunit A 2 OS=Pseudomonas aeruginosa (strain ATCC 15692 / DSM 22644 / CIP 104116 / JCM 14847 / LMG 12228 / 1C / PRS 101 / PAO1) OX=208964 GN=pxpA2 PE=3 SV=1	1	1	1	1	0	0	0	0	0	1	0	0	0	0	0	0	0	0	0	0	0	0	0	0	0	0	0	0	0	0	1	0	0	0	0	0	0	0	0	0	0	0	0	0
Q9I212	Q9I212	1	1	1	tr|Q9I212|Q9I212_PSEAE Molybdopterin-synthase adenylyltransferase OS=Pseudomonas aeruginosa (strain ATCC 15692 / DSM 22644 / CIP 104116 / JCM 14847 / LMG 12228 / 1C / PRS 101 / PAO1) OX=208964 GN=PA2103 PE=3 SV=1	1	1	1	1	0	1	0	0	0	0	0	0	0	0	0	0	0	0	0	0	0	0	0	0	0	0	1	0	0	0	0	0	0	0	0	0	0	0	0	0	0	0	0	0
Q9I296	Q9I296	1	1	1	tr|Q9I296|Q9I296_PSEAE Isovaleryl-CoA dehydrogenase, mitochondrial OS=Pseudomonas aeruginosa (strain ATCC 15692 / DSM 22644 / CIP 104116 / JCM 14847 / LMG 12228 / 1C / PRS 101 / PAO1) OX=208964 GN=liuA PE=3 SV=1	1	1	1	1	1	0	0	0	0	1	0	0	0	0	0	0	0	0	0	0	0	0	0	0	0	1	0	0	0	0	1	0	0	0	0	0	0	0	0	0	0	0	0	0
Q9I297	Q9I297	1	1	1	tr|Q9I297|Q9I297_PSEAE Methylcrotonyl-CoA carboxylase, beta-subunit OS=Pseudomonas aeruginosa (strain ATCC 15692 / DSM 22644 / CIP 104116 / JCM 14847 / LMG 12228 / 1C / PRS 101 / PAO1) OX=208964 GN=liuB PE=1 SV=1	1	1	1	1	0	0	0	0	0	1	1	0	0	0	0	0	0	0	0	0	0	0	0	0	0	0	0	0	0	0	1	1	0	0	0	0	0	0	0	0	0	0	0	0
Q9I299	Q9I299	3	3	3	tr|Q9I299|Q9I299_PSEAE Biotin carboxylase OS=Pseudomonas aeruginosa (strain ATCC 15692 / DSM 22644 / CIP 104116 / JCM 14847 / LMG 12228 / 1C / PRS 101 / PAO1) OX=208964 GN=liuD PE=1 SV=1	1	3	3	3	2	2	1	0	1	3	0	0	0	0	0	0	0	0	0	0	0	0	0	0	1	2	2	1	0	1	3	0	0	0	0	0	0	0	0	0	0	0	0	0
Q9I2A8	Q9I2A8	1	1	1	sp|Q9I2A8|ATOB_PSEAE Acetyl-CoA acetyltransferase OS=Pseudomonas aeruginosa (strain ATCC 15692 / DSM 22644 / CIP 104116 / JCM 14847 / LMG 12228 / 1C / PRS 101 / PAO1) OX=208964 GN=atoB PE=1 SV=1	1	1	1	1	1	0	0	0	0	0	0	0	0	0	0	0	0	0	0	0	0	0	0	0	0	1	0	0	0	0	0	0	0	0	0	0	0	0	0	0	0	0	0	0
Q9I2S7	Q9I2S7	1	1	1	sp|Q9I2S7|LDCA_PSEAE Lysine decarboxylase LdcA OS=Pseudomonas aeruginosa (strain ATCC 15692 / DSM 22644 / CIP 104116 / JCM 14847 / LMG 12228 / 1C / PRS 101 / PAO1) OX=208964 GN=ldcA PE=1 SV=1	1	1	1	1	1	1	1	1	1	1	1	0	0	0	0	0	0	0	0	0	0	0	0	0	1	1	1	1	1	1	1	1	0	0	0	0	0	0	0	0	0	0	0	0
Q9I2T9	Q9I2T9	4	4	4	tr|Q9I2T9|Q9I2T9_PSEAE Lon protease OS=Pseudomonas aeruginosa (strain ATCC 15692 / DSM 22644 / CIP 104116 / JCM 14847 / LMG 12228 / 1C / PRS 101 / PAO1) OX=208964 GN=lon PE=2 SV=1	1	4	4	4	1	0	0	0	0	3	0	0	0	0	0	0	0	0	0	0	0	0	0	0	0	1	0	0	0	0	3	0	0	0	0	0	0	0	0	0	0	0	0	0
Q9I2U2	Q9I2U2	1	1	1	sp|Q9I2U2|TIG_PSEAE Trigger factor OS=Pseudomonas aeruginosa (strain ATCC 15692 / DSM 22644 / CIP 104116 / JCM 14847 / LMG 12228 / 1C / PRS 101 / PAO1) OX=208964 GN=tig PE=3 SV=1	1	1	1	1	1	0	0	0	1	0	0	0	0	0	0	0	0	0	0	0	0	0	0	0	0	1	0	0	0	1	0	0	0	0	0	0	0	0	0	0	0	0	0	0
Q9I2U7	Q9I2U7	1	1	1	sp|Q9I2U7|SYC_PSEAE Cysteine--tRNA ligase OS=Pseudomonas aeruginosa (strain ATCC 15692 / DSM 22644 / CIP 104116 / JCM 14847 / LMG 12228 / 1C / PRS 101 / PAO1) OX=208964 GN=cysS PE=3 SV=1	1	1	1	1	1	0	1	0	0	0	0	0	0	0	0	0	0	0	0	0	0	0	0	0	0	1	0	1	0	0	0	0	0	0	0	0	0	0	0	0	0	0	0	0
Q9I2U8	Q9I2U8	3	3	3	sp|Q9I2U8|SYQ_PSEAE Glutamine--tRNA ligase OS=Pseudomonas aeruginosa (strain ATCC 15692 / DSM 22644 / CIP 104116 / JCM 14847 / LMG 12228 / 1C / PRS 101 / PAO1) OX=208964 GN=glnS PE=1 SV=1	1	3	3	3	2	1	2	0	0	0	0	0	0	0	0	0	0	0	0	0	0	0	1	1	0	2	1	2	0	0	0	0	0	0	0	0	0	0	0	0	0	0	0	1
Q9I2V5	Q9I2V5	9	9	9	sp|Q9I2V5|ACNB_PSEAE Aconitate hydratase B OS=Pseudomonas aeruginosa (strain ATCC 15692 / DSM 22644 / CIP 104116 / JCM 14847 / LMG 12228 / 1C / PRS 101 / PAO1) OX=208964 GN=acnB PE=3 SV=1	1	9	9	9	4	4	3	4	4	6	1	1	0	0	0	0	0	0	0	0	0	0	1	0	2	4	4	3	4	4	6	1	1	0	0	0	0	0	0	0	0	0	0	1
Q9I2V8	Q9I2V8	1	1	1	tr|Q9I2V8|Q9I2V8_PSEAE Alginate lyase 2 domain-containing protein OS=Pseudomonas aeruginosa (strain ATCC 15692 / DSM 22644 / CIP 104116 / JCM 14847 / LMG 12228 / 1C / PRS 101 / PAO1) OX=208964 GN=PA1784 PE=4 SV=1	1	1	1	1	0	0	0	0	0	0	1	1	0	1	0	0	0	0	0	0	0	0	1	0	0	0	0	0	0	0	0	1	1	0	1	0	0	0	0	0	0	0	0	1
Q9I2W9	Q9I2W9	1	1	1	tr|Q9I2W9|Q9I2W9_PSEAE Phosphoenolpyruvate synthase OS=Pseudomonas aeruginosa (strain ATCC 15692 / DSM 22644 / CIP 104116 / JCM 14847 / LMG 12228 / 1C / PRS 101 / PAO1) OX=208964 GN=ppsA PE=3 SV=1	1	1	1	1	1	0	0	0	0	0	0	0	0	0	0	0	0	0	0	0	0	0	0	0	0	1	0	0	0	0	0	0	0	0	0	0	0	0	0	0	0	0	0	0
Q9I301	Q9I301	1	1	1	tr|Q9I301|Q9I301_PSEAE Probable acyl-CoA thiolase OS=Pseudomonas aeruginosa (strain ATCC 15692 / DSM 22644 / CIP 104116 / JCM 14847 / LMG 12228 / 1C / PRS 101 / PAO1) OX=208964 GN=PA1736 PE=3 SV=1	1	1	1	1	0	0	1	1	0	0	0	0	0	0	0	0	1	0	0	0	0	0	0	0	0	0	0	1	1	0	0	0	0	0	0	0	0	1	0	0	0	0	0	0
Q9I344	Q9I344	1	1	1	sp|Q9I344|AROC_PSEAE Chorismate synthase OS=Pseudomonas aeruginosa (strain ATCC 15692 / DSM 22644 / CIP 104116 / JCM 14847 / LMG 12228 / 1C / PRS 101 / PAO1) OX=208964 GN=aroC PE=3 SV=1	1	1	1	1	0	0	1	0	0	0	0	0	0	0	0	0	0	0	0	0	0	0	0	0	0	0	0	1	0	0	0	0	0	0	0	0	0	0	0	0	0	0	0	0
Q9I3C5	Q9I3C5	7	7	7	sp|Q9I3C5|HTPG_PSEAE Chaperone protein HtpG OS=Pseudomonas aeruginosa (strain ATCC 15692 / DSM 22644 / CIP 104116 / JCM 14847 / LMG 12228 / 1C / PRS 101 / PAO1) OX=208964 GN=htpG PE=3 SV=1	1	7	7	7	0	0	2	1	5	4	0	0	0	0	0	0	0	0	0	0	0	0	0	0	2	0	0	2	1	5	4	0	0	0	0	0	0	0	0	0	0	0	0	0
Q9I3D1	Q9I3D1	2	2	2	sp|Q9I3D1|DLDH2_PSEAE Dihydrolipoyl dehydrogenase OS=Pseudomonas aeruginosa (strain ATCC 15692 / DSM 22644 / CIP 104116 / JCM 14847 / LMG 12228 / 1C / PRS 101 / PAO1) OX=208964 GN=lpdG PE=1 SV=1	1	2	2	2	1	2	2	2	0	1	0	0	0	0	0	0	0	0	0	0	0	0	0	0	0	1	2	2	2	0	1	0	0	0	0	0	0	0	0	0	0	0	0	0
Q9I3D2	Q9I3D2	4	4	4	sp|Q9I3D2|ODO2_PSEAE Dihydrolipoyllysine-residue succinyltransferase component of 2-oxoglutarate dehydrogenase complex OS=Pseudomonas aeruginosa (strain ATCC 15692 / DSM 22644 / CIP 104116 / JCM 14847 / LMG 12228 / 1C / PRS 101 / PAO1) OX=208964 GN=sucB PE	1	4	4	4	4	0	1	1	1	1	1	0	0	0	0	0	0	0	0	0	0	0	0	0	0	4	0	1	1	1	1	1	0	0	0	0	0	0	0	0	0	0	0	0
Q9I3D3	Q9I3D3	3	3	3	tr|Q9I3D3|Q9I3D3_PSEAE 2-oxoglutarate dehydrogenase E1 component OS=Pseudomonas aeruginosa (strain ATCC 15692 / DSM 22644 / CIP 104116 / JCM 14847 / LMG 12228 / 1C / PRS 101 / PAO1) OX=208964 GN=sucA PE=3 SV=1	1	3	3	3	2	2	2	2	2	3	1	0	0	0	0	0	0	1	0	0	0	0	0	0	1	2	2	2	2	2	3	1	0	0	0	0	0	0	1	0	0	0	0	0
Q9I3F5	Q9I3F5	1	1	1	sp|Q9I3F5|ACNA_PSEAE Aconitate hydratase A OS=Pseudomonas aeruginosa (strain ATCC 15692 / DSM 22644 / CIP 104116 / JCM 14847 / LMG 12228 / 1C / PRS 101 / PAO1) OX=208964 GN=acnA PE=3 SV=1	1	1	1	1	1	0	0	0	0	0	0	0	0	0	0	0	0	0	0	0	0	0	0	0	0	1	0	0	0	0	0	0	0	0	0	0	0	0	0	0	0	0	0	0
Q9I3G1;Q9I3G4	Q9I3G1;Q9I3G4	1;1	1;1	1;1	tr|Q9I3G1|Q9I3G1_PSEAE Cytochrome c oxidase, cbb3-type, CcoO subunit OS=Pseudomonas aeruginosa (strain ATCC 15692 / DSM 22644 / CIP 104116 / JCM 14847 / LMG 12228 / 1C / PRS 101 / PAO1) OX=208964 GN=ccoO2 PE=4 SV=1;tr|Q9I3G4|Q9I3G4_PSEAE Cytochrome c oxida	2	1	1	1	0	1	0	0	0	0	1	0	1	0	0	0	0	0	0	0	0	0	0	0	0	0	1	0	0	0	0	1	0	1	0	0	0	0	0	0	0	0	0	0
Q9I3G2	Q9I3G2	1	1	1	tr|Q9I3G2|Q9I3G2_PSEAE Cbb3-type cytochrome c oxidase subunit OS=Pseudomonas aeruginosa (strain ATCC 15692 / DSM 22644 / CIP 104116 / JCM 14847 / LMG 12228 / 1C / PRS 101 / PAO1) OX=208964 GN=ccoP2 PE=1 SV=1	1	1	1	1	0	1	1	0	0	0	0	0	0	0	0	0	0	0	0	0	0	0	0	0	0	0	1	1	0	0	0	0	0	0	0	0	0	0	0	0	0	0	0	0
Q9I3X2	Q9I3X2	1	1	1	tr|Q9I3X2|Q9I3X2_PSEAE DNA 3-5 helicase II OS=Pseudomonas aeruginosa (strain ATCC 15692 / DSM 22644 / CIP 104116 / JCM 14847 / LMG 12228 / 1C / PRS 101 / PAO1) OX=208964 GN=PA1372 PE=4 SV=1	1	1	1	1	0	0	0	0	0	0	0	0	0	0	0	0	1	1	0	0	0	0	0	0	0	0	0	0	0	0	0	0	0	0	0	0	0	1	1	0	0	0	0	0
Q9I409	Q9I409	1	1	1	tr|Q9I409|Q9I409_PSEAE Probable two-component response regulator OS=Pseudomonas aeruginosa (strain ATCC 15692 / DSM 22644 / CIP 104116 / JCM 14847 / LMG 12228 / 1C / PRS 101 / PAO1) OX=208964 GN=PA1335 PE=4 SV=1	1	1	1	1	0	0	0	0	0	1	0	0	0	0	0	0	0	0	0	0	0	0	0	0	0	0	0	0	0	0	1	0	0	0	0	0	0	0	0	0	0	0	0	0
Q9I420	Q9I420	1	1	1	tr|Q9I420|Q9I420_PSEAE Carboxypeptidase regulatory-like domain-containing protein OS=Pseudomonas aeruginosa (strain ATCC 15692 / DSM 22644 / CIP 104116 / JCM 14847 / LMG 12228 / 1C / PRS 101 / PAO1) OX=208964 GN=PA1324 PE=1 SV=1	1	1	1	1	0	0	0	0	0	0	1	1	1	0	1	0	0	0	0	0	0	0	0	0	0	0	0	0	0	0	0	1	1	1	0	1	0	0	0	0	0	0	0	0
Q9I496	Q9I496	1	1	1	tr|Q9I496|Q9I496_PSEAE Peptidase S8/S53 domain-containing protein OS=Pseudomonas aeruginosa (strain ATCC 15692 / DSM 22644 / CIP 104116 / JCM 14847 / LMG 12228 / 1C / PRS 101 / PAO1) OX=208964 GN=PA1242 PE=3 SV=1	1	1	1	1	0	0	1	0	0	0	0	0	0	0	0	0	0	0	0	0	0	0	0	0	0	0	0	1	0	0	0	0	0	0	0	0	0	0	0	0	0	0	0	0
Q9I4F1	Q9I4F1	2	2	2	tr|Q9I4F1|Q9I4F1_PSEAE Probable acyl-CoA dehydrogenase OS=Pseudomonas aeruginosa (strain ATCC 15692 / DSM 22644 / CIP 104116 / JCM 14847 / LMG 12228 / 1C / PRS 101 / PAO1) OX=208964 GN=PA1187 PE=3 SV=1	1	2	2	2	0	0	0	0	0	1	0	0	0	0	0	0	0	0	0	0	0	0	1	1	0	0	0	0	0	0	1	0	0	0	0	0	0	0	0	0	0	0	0	1
Q9I4G8	Q9I4G8	2	2	2	sp|Q9I4G8|LOXA_PSEAE Lipoxygenase LoxA OS=Pseudomonas aeruginosa (strain ATCC 15692 / DSM 22644 / CIP 104116 / JCM 14847 / LMG 12228 / 1C / PRS 101 / PAO1) OX=208964 GN=loxA PE=1 SV=1	1	2	2	2	0	0	0	0	0	0	2	0	0	0	0	0	0	0	0	0	0	0	0	0	0	0	0	0	0	0	0	2	0	0	0	0	0	0	0	0	0	0	0	0
Q9I4I1	Q9I4I1	1	1	1	tr|Q9I4I1|Q9I4I1_PSEAE Ribonucleoside-diphosphate reductase OS=Pseudomonas aeruginosa (strain ATCC 15692 / DSM 22644 / CIP 104116 / JCM 14847 / LMG 12228 / 1C / PRS 101 / PAO1) OX=208964 GN=nrdA PE=1 SV=1	1	1	1	1	0	0	0	0	0	1	0	0	0	0	0	0	0	0	0	0	0	0	0	0	0	0	0	0	0	0	1	0	0	0	0	0	0	0	0	0	0	0	0	0
Q9I4I2	Q9I4I2	2	2	2	tr|Q9I4I2|Q9I4I2_PSEAE Ribonucleoside-diphosphate reductase subunit beta OS=Pseudomonas aeruginosa (strain ATCC 15692 / DSM 22644 / CIP 104116 / JCM 14847 / LMG 12228 / 1C / PRS 101 / PAO1) OX=208964 GN=nrdB PE=3 SV=1	1	2	2	2	1	0	0	0	1	1	0	0	0	0	0	0	0	0	0	0	0	0	0	0	0	1	0	0	0	1	1	0	0	0	0	0	0	0	0	0	0	0	0	0
Q9I4P2	Q9I4P2	4	4	4	tr|Q9I4P2|Q9I4P2_PSEAE Flagellar hook-associated protein type 3 FlgL OS=Pseudomonas aeruginosa (strain ATCC 15692 / DSM 22644 / CIP 104116 / JCM 14847 / LMG 12228 / 1C / PRS 101 / PAO1) OX=208964 GN=flgL PE=3 SV=1	1	4	4	4	1	0	1	0	4	3	0	0	0	0	0	0	1	0	0	0	0	0	0	0	0	1	0	1	0	4	3	0	0	0	0	0	0	1	0	0	0	0	0	0
Q9I4P3	Q9I4P3	1	1	1	tr|Q9I4P3|Q9I4P3_PSEAE Flagellar hook-associated protein 1 OS=Pseudomonas aeruginosa (strain ATCC 15692 / DSM 22644 / CIP 104116 / JCM 14847 / LMG 12228 / 1C / PRS 101 / PAO1) OX=208964 GN=flgK PE=3 SV=1	1	1	1	1	0	0	0	1	1	1	0	0	0	0	0	0	0	0	0	0	0	0	0	0	0	0	0	0	1	1	1	0	0	0	0	0	0	0	0	0	0	0	0	0
Q9I4P7	Q9I4P7	1	1	1	tr|Q9I4P7|Q9I4P7_PSEAE Flagellar basal-body rod protein FlgG OS=Pseudomonas aeruginosa (strain ATCC 15692 / DSM 22644 / CIP 104116 / JCM 14847 / LMG 12228 / 1C / PRS 101 / PAO1) OX=208964 GN=flgG PE=3 SV=1	1	1	1	1	0	0	0	1	0	1	0	0	0	0	0	0	0	0	0	0	0	0	0	0	0	0	0	0	1	0	1	0	0	0	0	0	0	0	0	0	0	0	0	0
Q9I4S1	Q9I4S1	1	1	1	tr|Q9I4S1|Q9I4S1_PSEAE Glycine zipper 2TM domain-containing protein OS=Pseudomonas aeruginosa (strain ATCC 15692 / DSM 22644 / CIP 104116 / JCM 14847 / LMG 12228 / 1C / PRS 101 / PAO1) OX=208964 GN=PA1053 PE=4 SV=1	1	1	1	1	0	1	0	0	0	0	1	0	0	0	0	0	0	0	0	0	0	0	0	0	0	0	1	0	0	0	0	1	0	0	0	0	0	0	0	0	0	0	0	0
Q9I4X1	Q9I4X1	1	1	1	sp|Q9I4X1|PQSC_PSEAE 2-heptyl-4(1H)-quinolone synthase subunit PqsC OS=Pseudomonas aeruginosa (strain ATCC 15692 / DSM 22644 / CIP 104116 / JCM 14847 / LMG 12228 / 1C / PRS 101 / PAO1) OX=208964 GN=pqsC PE=1 SV=1	1	1	1	1	0	0	0	0	0	1	0	0	0	0	0	0	0	0	0	0	0	0	0	1	1	0	0	0	0	0	1	0	0	0	0	0	0	0	0	0	0	0	0	0
Q9I4Z4	Q9I4Z4	1	1	1	sp|Q9I4Z4|PAL_PSEAE Peptidoglycan-associated lipoprotein OS=Pseudomonas aeruginosa (strain ATCC 15692 / DSM 22644 / CIP 104116 / JCM 14847 / LMG 12228 / 1C / PRS 101 / PAO1) OX=208964 GN=pal PE=3 SV=1	1	1	1	1	0	0	0	0	0	1	0	0	0	0	0	0	0	0	0	0	0	0	0	0	0	0	0	0	0	0	1	0	0	0	0	0	0	0	0	0	0	0	0	0
Q9I4Z7	Q9I4Z7	2	2	2	tr|Q9I4Z7|Q9I4Z7_PSEAE Probable dna-binding stress protein OS=Pseudomonas aeruginosa (strain ATCC 15692 / DSM 22644 / CIP 104116 / JCM 14847 / LMG 12228 / 1C / PRS 101 / PAO1) OX=208964 GN=PA0962 PE=1 SV=1	1	2	2	2	1	1	1	2	1	1	0	0	0	0	0	0	1	0	0	0	0	0	1	1	1	1	1	1	2	1	1	0	0	0	0	0	0	1	0	0	0	0	0	1
Q9I512	Q9I512	1	1	1	tr|Q9I512|Q9I512_PSEAE DUF2066 domain-containing protein OS=Pseudomonas aeruginosa (strain ATCC 15692 / DSM 22644 / CIP 104116 / JCM 14847 / LMG 12228 / 1C / PRS 101 / PAO1) OX=208964 GN=PA0946 PE=4 SV=1	1	1	1	1	0	1	1	0	0	0	1	0	0	0	0	0	0	0	0	0	0	0	0	0	0	0	1	1	0	0	0	1	0	0	0	0	0	0	0	0	0	0	0	0
Q9I513	Q9I513	2	2	2	sp|Q9I513|PUR5_PSEAE Phosphoribosylformylglycinamidine cyclo-ligase OS=Pseudomonas aeruginosa (strain ATCC 15692 / DSM 22644 / CIP 104116 / JCM 14847 / LMG 12228 / 1C / PRS 101 / PAO1) OX=208964 GN=purM PE=3 SV=1	1	2	2	2	1	1	2	0	0	2	0	0	0	0	0	0	0	0	0	0	0	0	0	0	0	1	1	2	0	0	2	0	0	0	0	0	0	0	0	0	0	0	0	0
Q9I587	Q9I587	2	2	2	sp|Q9I587|FUMC1_PSEAE Fumarate hydratase class II 1 OS=Pseudomonas aeruginosa (strain ATCC 15692 / DSM 22644 / CIP 104116 / JCM 14847 / LMG 12228 / 1C / PRS 101 / PAO1) OX=208964 GN=fumC1 PE=3 SV=1	1	2	2	2	0	0	1	1	0	1	1	0	0	0	0	0	1	0	0	0	0	0	0	0	1	0	0	1	1	0	1	1	0	0	0	0	0	1	0	0	0	0	0	0
Q9I589	Q9I589	1	1	1	sp|Q9I589|CBPD_PSEAE Chitin-binding protein CbpD OS=Pseudomonas aeruginosa (strain ATCC 15692 / DSM 22644 / CIP 104116 / JCM 14847 / LMG 12228 / 1C / PRS 101 / PAO1) OX=208964 GN=cbpD PE=1 SV=1	1	1	1	1	0	0	0	0	0	0	0	0	0	0	0	0	0	0	0	1	1	1	0	0	0	0	0	0	0	0	0	0	0	0	0	0	0	0	0	0	1	1	1	0
Q9I5A3	Q9I5A3	1	1	1	tr|Q9I5A3|Q9I5A3_PSEAE Peptidyl-prolyl cis-trans isomerase OS=Pseudomonas aeruginosa (strain ATCC 15692 / DSM 22644 / CIP 104116 / JCM 14847 / LMG 12228 / 1C / PRS 101 / PAO1) OX=208964 GN=slyD PE=3 SV=1	1	1	1	1	0	0	0	0	1	0	0	0	0	0	0	0	0	0	0	0	0	0	0	0	0	0	0	0	0	1	0	0	0	0	0	0	0	0	0	0	0	0	0	0
Q9I5A5	Q9I5A5	1	1	1	sp|Q9I5A5|PTA_PSEAE Phosphate acetyltransferase OS=Pseudomonas aeruginosa (strain ATCC 15692 / DSM 22644 / CIP 104116 / JCM 14847 / LMG 12228 / 1C / PRS 101 / PAO1) OX=208964 GN=pta PE=1 SV=1	1	1	1	1	1	0	1	0	0	0	0	0	0	0	0	0	0	0	0	0	0	0	1	0	1	1	0	1	0	0	0	0	0	0	0	0	0	0	0	0	0	0	0	1
Q9I5D1	Q9I5D1	2	2	2	tr|Q9I5D1|Q9I5D1_PSEAE N-acetylmuramoyl-L-alanine amidase OS=Pseudomonas aeruginosa (strain ATCC 15692 / DSM 22644 / CIP 104116 / JCM 14847 / LMG 12228 / 1C / PRS 101 / PAO1) OX=208964 GN=ampDh3 PE=1 SV=1	1	2	2	2	0	0	0	0	0	0	0	0	0	0	0	0	0	0	0	0	0	0	0	0	2	0	0	0	0	0	0	0	0	0	0	0	0	0	0	0	0	0	0	0
Q9I5E4	Q9I5E4	1	1	1	tr|Q9I5E4|Q9I5E4_PSEAE aconitate hydratase OS=Pseudomonas aeruginosa (strain ATCC 15692 / DSM 22644 / CIP 104116 / JCM 14847 / LMG 12228 / 1C / PRS 101 / PAO1) OX=208964 GN=PA0794 PE=3 SV=1	1	1	1	1	0	0	1	0	0	0	0	0	0	0	0	0	0	0	0	0	0	0	0	0	0	0	0	1	0	0	0	0	0	0	0	0	0	0	0	0	0	0	0	0
Q9I5F6	Q9I5F6	1	1	1	tr|Q9I5F6|Q9I5F6_PSEAE Bifunctional protein PutA OS=Pseudomonas aeruginosa (strain ATCC 15692 / DSM 22644 / CIP 104116 / JCM 14847 / LMG 12228 / 1C / PRS 101 / PAO1) OX=208964 GN=putA PE=3 SV=1	1	1	1	1	0	1	0	0	0	0	0	0	0	0	0	0	0	0	0	0	0	0	0	0	0	0	1	0	0	0	0	0	0	0	0	0	0	0	0	0	0	0	0	0
Q9I5G6	Q9I5G6	1	1	1	tr|Q9I5G6|Q9I5G6_PSEAE DUF4845 domain-containing protein OS=Pseudomonas aeruginosa (strain ATCC 15692 / DSM 22644 / CIP 104116 / JCM 14847 / LMG 12228 / 1C / PRS 101 / PAO1) OX=208964 GN=PA0769 PE=4 SV=1	1	1	1	1	0	0	0	0	0	0	1	0	0	0	0	0	0	0	0	0	0	0	0	0	0	0	0	0	0	0	0	1	0	0	0	0	0	0	0	0	0	0	0	0
Q9I5I4	Q9I5I4	2	2	2	tr|Q9I5I4|Q9I5I4_PSEAE Probable enoyl-CoA hydratase/isomerase OS=Pseudomonas aeruginosa (strain ATCC 15692 / DSM 22644 / CIP 104116 / JCM 14847 / LMG 12228 / 1C / PRS 101 / PAO1) OX=208964 GN=PA0745 PE=1 SV=1	1	2	2	2	2	0	0	1	0	0	0	0	0	0	0	0	0	0	0	0	0	0	0	0	0	2	0	0	1	0	0	0	0	0	0	0	0	0	0	0	0	0	0	0
Q9I5R1	Q9I5R1	1	1	1	tr|Q9I5R1|Q9I5R1_PSEAE Uncharacterized protein OS=Pseudomonas aeruginosa (strain ATCC 15692 / DSM 22644 / CIP 104116 / JCM 14847 / LMG 12228 / 1C / PRS 101 / PAO1) OX=208964 GN=PA0660 PE=3 SV=1	1	1	1	1	0	0	0	0	0	1	0	0	0	0	0	0	0	0	0	0	0	0	0	0	0	0	0	0	0	0	1	0	0	0	0	0	0	0	0	0	0	0	0	0
Q9I5S5	Q9I5S5	1	1	1	tr|Q9I5S5|Q9I5S5_PSEAE Probable bacteriophage protein OS=Pseudomonas aeruginosa (strain ATCC 15692 / DSM 22644 / CIP 104116 / JCM 14847 / LMG 12228 / 1C / PRS 101 / PAO1) OX=208964 GN=PA0641 PE=4 SV=1	1	1	1	1	0	0	0	0	0	1	1	0	0	0	0	0	0	0	0	0	0	0	0	0	0	0	0	0	0	0	1	1	0	0	0	0	0	0	0	0	0	0	0	0
Q9I5S6	Q9I5S6	1	1	1	tr|Q9I5S6|Q9I5S6_PSEAE Probable bacteriophage protein OS=Pseudomonas aeruginosa (strain ATCC 15692 / DSM 22644 / CIP 104116 / JCM 14847 / LMG 12228 / 1C / PRS 101 / PAO1) OX=208964 GN=PA0640 PE=4 SV=1	1	1	1	1	0	0	0	0	0	0	0	1	0	0	0	0	0	0	0	0	0	0	0	0	0	0	0	0	0	0	0	0	1	0	0	0	0	0	0	0	0	0	0	0
Q9I5S9	Q9I5S9	4	4	4	tr|Q9I5S9|Q9I5S9_PSEAE Probable bacteriophage protein OS=Pseudomonas aeruginosa (strain ATCC 15692 / DSM 22644 / CIP 104116 / JCM 14847 / LMG 12228 / 1C / PRS 101 / PAO1) OX=208964 GN=PA0623 PE=1 SV=1	1	4	4	4	0	1	1	0	0	0	0	0	0	0	2	0	1	1	4	0	0	0	0	0	0	0	1	1	0	0	0	0	0	0	0	2	0	1	1	4	0	0	0	0
Q9I5V0	Q9I5V0	1	1	1	sp|Q9I5V0|Y587_PSEAE UPF0229 protein PA0587 OS=Pseudomonas aeruginosa (strain ATCC 15692 / DSM 22644 / CIP 104116 / JCM 14847 / LMG 12228 / 1C / PRS 101 / PAO1) OX=208964 GN=PA0587 PE=3 SV=1	1	1	1	1	0	0	0	0	0	1	0	0	0	0	0	0	0	0	0	0	0	0	0	0	0	0	0	0	0	0	1	0	0	0	0	0	0	0	0	0	0	0	0	0
Q9I5W1	Q9I5W1	1	1	1	tr|Q9I5W1|Q9I5W1_PSEAE cyclic-guanylate-specific phosphodiesterase OS=Pseudomonas aeruginosa (strain ATCC 15692 / DSM 22644 / CIP 104116 / JCM 14847 / LMG 12228 / 1C / PRS 101 / PAO1) OX=208964 GN=PA0575 PE=1 SV=1	1	1	1	1	0	0	0	0	0	0	0	0	0	0	0	0	0	0	0	0	0	0	0	0	1	0	0	0	0	0	0	0	0	0	0	0	0	0	0	0	0	0	0	0
Q9I5W4	Q9I5W4	2	2	2	sp|Q9I5W4|IMPA_PSEAE Immunomodulating metalloprotease OS=Pseudomonas aeruginosa (strain ATCC 15692 / DSM 22644 / CIP 104116 / JCM 14847 / LMG 12228 / 1C / PRS 101 / PAO1) OX=208964 GN=impA PE=1 SV=1	1	2	2	2	2	0	0	0	0	0	0	0	0	0	0	0	0	0	0	0	0	0	0	0	0	2	0	0	0	0	0	0	0	0	0	0	0	0	0	0	0	0	0	0
Q9I5Y1	Q9I5Y1	2	2	2	sp|Q9I5Y1|ALF_PSEAE Fructose-bisphosphate aldolase OS=Pseudomonas aeruginosa (strain ATCC 15692 / DSM 22644 / CIP 104116 / JCM 14847 / LMG 12228 / 1C / PRS 101 / PAO1) OX=208964 GN=fba PE=3 SV=1	1	2	2	2	1	1	1	0	0	1	0	0	0	0	0	0	0	0	0	0	0	0	1	1	0	1	1	1	0	0	1	0	0	0	0	0	0	0	0	0	0	0	0	1
Q9I5Y4	Q9I5Y4	2	2	2	sp|Q9I5Y4|PGK_PSEAE Phosphoglycerate kinase OS=Pseudomonas aeruginosa (strain ATCC 15692 / DSM 22644 / CIP 104116 / JCM 14847 / LMG 12228 / 1C / PRS 101 / PAO1) OX=208964 GN=pgk PE=3 SV=1	1	2	2	2	1	0	0	1	0	0	0	0	0	0	0	0	0	0	0	0	0	0	1	0	1	1	0	0	1	0	0	0	0	0	0	0	0	0	0	0	0	0	0	1
Q9I5Y8	Q9I5Y8	1	1	1	tr|Q9I5Y8|Q9I5Y8_PSEAE Transketolase OS=Pseudomonas aeruginosa (strain ATCC 15692 / DSM 22644 / CIP 104116 / JCM 14847 / LMG 12228 / 1C / PRS 101 / PAO1) OX=208964 GN=tktA PE=1 SV=1	1	1	1	1	1	0	1	0	1	1	0	0	0	0	0	0	0	0	0	0	0	0	0	0	0	1	0	1	0	1	1	0	0	0	0	0	0	0	0	0	0	0	0	0
Q9I5Z0	Q9I5Z0	1	1	1	sp|Q9I5Z0|METK_PSEAE S-adenosylmethionine synthase OS=Pseudomonas aeruginosa (strain ATCC 15692 / DSM 22644 / CIP 104116 / JCM 14847 / LMG 12228 / 1C / PRS 101 / PAO1) OX=208964 GN=metK PE=3 SV=1	1	1	1	1	1	0	0	0	0	0	0	0	0	0	0	0	0	0	0	0	0	0	0	0	0	1	0	0	0	0	0	0	0	0	0	0	0	0	0	0	0	0	0	0
Q9I612	Q9I612	1	1	1	tr|Q9I612|Q9I612_PSEAE 3-methylmercaptopropionyl-CoA dehydrogenase OS=Pseudomonas aeruginosa (strain ATCC 15692 / DSM 22644 / CIP 104116 / JCM 14847 / LMG 12228 / 1C / PRS 101 / PAO1) OX=208964 GN=PA0506 PE=1 SV=1	1	1	1	1	1	0	1	0	0	0	1	1	0	0	0	1	0	0	1	0	0	0	0	0	1	1	0	1	0	0	0	1	1	0	0	0	1	0	0	1	0	0	0	0
Q9I685	Q9I685	4	4	4	sp|Q9I685|SAHH_PSEAE Adenosylhomocysteinase OS=Pseudomonas aeruginosa (strain ATCC 15692 / DSM 22644 / CIP 104116 / JCM 14847 / LMG 12228 / 1C / PRS 101 / PAO1) OX=208964 GN=ahcY PE=1 SV=1	1	4	4	4	0	1	3	1	0	0	2	1	0	0	0	0	2	0	0	0	0	0	2	0	1	0	1	3	1	0	0	2	1	0	0	0	0	2	0	0	0	0	0	2
Q9I687	Q9I687	1	1	1	tr|Q9I687|Q9I687_PSEAE Methylenetetrahydrofolate reductase OS=Pseudomonas aeruginosa (strain ATCC 15692 / DSM 22644 / CIP 104116 / JCM 14847 / LMG 12228 / 1C / PRS 101 / PAO1) OX=208964 GN=metF PE=3 SV=1	1	1	1	1	0	1	0	1	1	1	0	0	0	0	0	0	0	0	0	0	0	0	0	0	0	0	1	0	1	1	1	0	0	0	0	0	0	0	0	0	0	0	0	0
Q9I692	Q9I692	1	1	1	tr|Q9I692|Q9I692_PSEAE Tryptophan 2-monooxygenase OS=Pseudomonas aeruginosa (strain ATCC 15692 / DSM 22644 / CIP 104116 / JCM 14847 / LMG 12228 / 1C / PRS 101 / PAO1) OX=208964 GN=PA0421 PE=3 SV=1	1	1	1	1	0	0	0	0	0	1	0	0	0	0	0	0	0	0	0	0	0	0	0	0	0	0	0	0	0	0	1	0	0	0	0	0	0	0	0	0	0	0	0	0
Q9I6H3	Q9I6H3	1	1	1	tr|Q9I6H3|Q9I6H3_PSEAE Fumarylacetoacetase-like C-terminal domain-containing protein OS=Pseudomonas aeruginosa (strain ATCC 15692 / DSM 22644 / CIP 104116 / JCM 14847 / LMG 12228 / 1C / PRS 101 / PAO1) OX=208964 GN=PA0318 PE=3 SV=1	1	1	1	1	0	0	0	0	0	1	0	0	0	0	0	0	0	0	0	0	0	0	0	0	0	0	0	0	0	0	1	0	0	0	0	0	0	0	0	0	0	0	0	0
Q9I6J0	Q9I6J0	1	1	1	sp|Q9I6J0|SPUE_PSEAE Spermidine-binding periplasmic protein SpuE OS=Pseudomonas aeruginosa (strain ATCC 15692 / DSM 22644 / CIP 104116 / JCM 14847 / LMG 12228 / 1C / PRS 101 / PAO1) OX=208964 GN=spuE PE=1 SV=1	1	1	1	1	1	0	0	0	0	0	0	0	0	0	0	0	0	0	0	0	0	0	0	0	0	1	0	0	0	0	0	0	0	0	0	0	0	0	0	0	0	0	0	0
Q9I6J3	Q9I6J3	1	1	1	tr|Q9I6J3|Q9I6J3_PSEAE Probable glutamine synthetase OS=Pseudomonas aeruginosa (strain ATCC 15692 / DSM 22644 / CIP 104116 / JCM 14847 / LMG 12228 / 1C / PRS 101 / PAO1) OX=208964 GN=spuB PE=3 SV=1	1	1	1	1	0	0	0	0	0	1	0	0	0	0	0	0	0	0	0	0	0	0	0	0	0	0	0	0	0	0	1	0	0	0	0	0	0	0	0	0	0	0	0	0
Q9I6J8	Q9I6J8	1	1	1	tr|Q9I6J8|Q9I6J8_PSEAE N-carbamoylputrescine amidohydrolase OS=Pseudomonas aeruginosa (strain ATCC 15692 / DSM 22644 / CIP 104116 / JCM 14847 / LMG 12228 / 1C / PRS 101 / PAO1) OX=208964 GN=aguB PE=3 SV=1	1	1	1	1	1	0	0	0	0	0	0	0	0	0	0	0	0	0	0	0	0	0	0	0	0	1	0	0	0	0	0	0	0	0	0	0	0	0	0	0	0	0	0	0
Q9I6J9	Q9I6J9	1	1	1	sp|Q9I6J9|AGUA_PSEAE Agmatine deiminase OS=Pseudomonas aeruginosa (strain ATCC 15692 / DSM 22644 / CIP 104116 / JCM 14847 / LMG 12228 / 1C / PRS 101 / PAO1) OX=208964 GN=aguA PE=1 SV=1	1	1	1	1	0	0	1	1	1	0	0	0	0	0	0	0	1	0	0	0	0	0	0	0	0	0	0	1	1	1	0	0	0	0	0	0	0	1	0	0	0	0	0	0
Q9I6M4	Q9I6M4	1	1	1	sp|Q9I6M4|DAVT_PSEAE 5-aminovalerate aminotransferase DavT OS=Pseudomonas aeruginosa (strain ATCC 15692 / DSM 22644 / CIP 104116 / JCM 14847 / LMG 12228 / 1C / PRS 101 / PAO1) OX=208964 GN=davT PE=1 SV=1	1	1	1	1	1	0	0	0	0	0	0	0	0	0	0	0	0	0	0	0	0	0	0	0	0	1	0	0	0	0	0	0	0	0	0	0	0	0	0	0	0	0	0	0
Q9I6M5	Q9I6M5	3	3	3	sp|Q9I6M5|DAVD_PSEAE Glutarate-semialdehyde dehydrogenase OS=Pseudomonas aeruginosa (strain ATCC 15692 / DSM 22644 / CIP 104116 / JCM 14847 / LMG 12228 / 1C / PRS 101 / PAO1) OX=208964 GN=davD PE=1 SV=1	1	3	3	3	3	1	1	0	0	0	0	0	0	0	0	0	0	0	0	0	0	0	0	0	0	3	1	1	0	0	0	0	0	0	0	0	0	0	0	0	0	0	0	0
Q9I6Y9	Q9I6Y9	1	1	1	tr|Q9I6Y9|Q9I6Y9_PSEAE Nonspecific ribonucleoside hydrolase OS=Pseudomonas aeruginosa (strain ATCC 15692 / DSM 22644 / CIP 104116 / JCM 14847 / LMG 12228 / 1C / PRS 101 / PAO1) OX=208964 GN=nuh PE=4 SV=2	1	1	1	1	0	0	0	0	0	0	1	0	0	0	0	0	0	0	0	0	0	0	0	0	0	0	0	0	0	0	0	1	0	0	0	0	0	0	0	0	0	0	0	0
Q9I702	Q9I702	1	1	1	sp|Q9I702|BAUC_PSEAE Malonate-semialdehyde dehydrogenase OS=Pseudomonas aeruginosa (strain ATCC 15692 / DSM 22644 / CIP 104116 / JCM 14847 / LMG 12228 / 1C / PRS 101 / PAO1) OX=208964 GN=bauC PE=2 SV=1	1	1	1	1	0	0	1	1	0	0	0	0	0	0	0	0	0	0	0	0	0	0	0	0	0	0	0	1	1	0	0	0	0	0	0	0	0	0	0	0	0	0	0	0
Q9I721	Q9I721	1	1	1	tr|Q9I721|Q9I721_PSEAE Transmembrane protein OS=Pseudomonas aeruginosa (strain ATCC 15692 / DSM 22644 / CIP 104116 / JCM 14847 / LMG 12228 / 1C / PRS 101 / PAO1) OX=208964 GN=PA0111 PE=4 SV=1	1	1	1	1	1	0	0	1	1	1	0	1	1	1	1	1	1	1	1	1	1	1	1	1	1	1	0	0	1	1	1	0	1	1	1	1	1	1	1	1	1	1	1	1
Q9I748	Q9I748	1	1	1	sp|Q9I748|TSSC1_PSEAE Type VI secretion system sheath protein TssC1 OS=Pseudomonas aeruginosa (strain ATCC 15692 / DSM 22644 / CIP 104116 / JCM 14847 / LMG 12228 / 1C / PRS 101 / PAO1) OX=208964 GN=tssC1 PE=1 SV=1	1	1	1	1	0	0	0	1	0	1	0	0	0	0	0	0	0	0	0	0	0	0	0	0	0	0	0	0	1	0	1	0	0	0	0	0	0	0	0	0	0	0	0	0
Q9I783	Q9I783	1	1	1	sp|Q9I783|Y049_PSEAE Uncharacterized protein PA0049 OS=Pseudomonas aeruginosa (strain ATCC 15692 / DSM 22644 / CIP 104116 / JCM 14847 / LMG 12228 / 1C / PRS 101 / PAO1) OX=208964 GN=PA0049 PE=1 SV=1	1	1	1	1	0	0	0	0	0	0	0	0	0	0	0	0	0	0	0	0	0	0	0	0	1	0	0	0	0	0	0	0	0	0	0	0	0	0	0	0	0	0	0	0
Q9I791	Q9I791	17	8	8	tr|Q9I791|Q9I791_PSEAE Probable hemagglutinin OS=Pseudomonas aeruginosa (strain ATCC 15692 / DSM 22644 / CIP 104116 / JCM 14847 / LMG 12228 / 1C / PRS 101 / PAO1) OX=208964 GN=PA0041 PE=4 SV=1	1	17	8	8	5	6	6	3	7	13	7	3	0	0	0	0	3	2	0	0	0	0	0	0	0	0	3	3	2	3	5	3	1	0	0	0	0	2	0	0	0	0	0	0
Q9I7A4	Q9I7A4	1	1	1	tr|Q9I7A4|Q9I7A4_PSEAE Phospholipase C, PlcB OS=Pseudomonas aeruginosa (strain ATCC 15692 / DSM 22644 / CIP 104116 / JCM 14847 / LMG 12228 / 1C / PRS 101 / PAO1) OX=208964 GN=plcB PE=4 SV=1	1	1	1	1	0	0	0	0	0	0	0	0	0	0	0	0	0	0	0	0	0	0	0	0	1	0	0	0	0	0	0	0	0	0	0	0	0	0	0	0	0	0	0	0
Q9I7C4	Q9I7C4	1	1	1	sp|Q9I7C4|DPO3B_PSEAE Beta sliding clamp OS=Pseudomonas aeruginosa (strain ATCC 15692 / DSM 22644 / CIP 104116 / JCM 14847 / LMG 12228 / 1C / PRS 101 / PAO1) OX=208964 GN=dnaN PE=1 SV=1	1	1	1	1	1	0	0	0	0	0	0	0	0	0	0	0	0	0	0	0	0	0	0	0	0	1	0	0	0	0	0	0	0	0	0	0	0	0	0	0	0	0	0	0
Q9K3C5	Q9K3C5	3	3	3	sp|Q9K3C5|FLID2_PSEAE B-type flagellar hook-associated protein 2 OS=Pseudomonas aeruginosa (strain ATCC 15692 / DSM 22644 / CIP 104116 / JCM 14847 / LMG 12228 / 1C / PRS 101 / PAO1) OX=208964 GN=fliD PE=1 SV=1	1	3	3	3	0	0	0	1	1	2	0	0	0	0	0	0	2	1	0	0	0	0	0	0	0	0	0	0	1	1	2	0	0	0	0	0	0	2	1	0	0	0	0	0
Q9X2T1	Q9X2T1	1	1	1	sp|Q9X2T1|THIO_PSEAE Thioredoxin OS=Pseudomonas aeruginosa (strain ATCC 15692 / DSM 22644 / CIP 104116 / JCM 14847 / LMG 12228 / 1C / PRS 101 / PAO1) OX=208964 GN=trxA PE=3 SV=1	1	1	1	1	1	0	0	0	0	0	0	0	0	0	0	0	0	0	0	0	0	0	0	0	0	1	0	0	0	0	0	0	0	0	0	0	0	0	0	0	0	0	0	0
Q9X4G0	Q9X4G0	1	1	1	sp|Q9X4G0|HGD_PSEAE Homogentisate 1,2-dioxygenase OS=Pseudomonas aeruginosa (strain ATCC 15692 / DSM 22644 / CIP 104116 / JCM 14847 / LMG 12228 / 1C / PRS 101 / PAO1) OX=208964 GN=hmgA PE=3 SV=2	1	1	1	1	0	0	0	1	0	0	1	0	0	0	0	0	1	0	0	0	0	0	0	0	0	0	0	0	1	0	0	1	0	0	0	0	0	1	0	0	0	0	0	0
Q9XCL6	Q9XCL6	1	1	1	sp|Q9XCL6|SYE_PSEAE Glutamate--tRNA ligase OS=Pseudomonas aeruginosa (strain ATCC 15692 / DSM 22644 / CIP 104116 / JCM 14847 / LMG 12228 / 1C / PRS 101 / PAO1) OX=208964 GN=gltX PE=1 SV=2	1	1	1	1	1	0	0	1	1	1	0	0	0	0	0	0	0	0	0	0	0	0	0	0	0	1	0	0	1	1	1	0	0	0	0	0	0	0	0	0	0	0	0	0
REV__CON__P35900	REV__CON__P35900	1	1	1		1	1	1	1	0	1	1	0	0	1	0	0	0	0	0	0	0	0	0	0	0	0	0	0	0	0	1	1	0	0	1	0	0	0	0	0	0	0	0	0	0	0	0	0
REV__Q9I1E9	REV__Q9I1E9	1	1	1	tr|Q9I1E9|Q9I1E9_PSEAE Probable ATP-binding component of ABC transporter OS=Pseudomonas aeruginosa (strain ATCC 15692 / DSM 22644 / CIP 104116 / JCM 14847 / LMG 12228 / 1C / PRS 101 / PAO1) OX=208964 GN=PA2329 PE=3 SV=1	1	1	1	1	0	0	0	1	1	1	0	0	0	0	0	0	0	0	0	0	0	0	0	0	0	0	0	0	1	1	1	0	0	0	0	0	0	0	0	0	0	0	0	0
REV__Q9I3Z9	REV__Q9I3Z9	1	1	1	tr|Q9I3Z9|Q9I3Z9_PSEAE ATP-grasp domain-containing protein OS=Pseudomonas aeruginosa (strain ATCC 15692 / DSM 22644 / CIP 104116 / JCM 14847 / LMG 12228 / 1C / PRS 101 / PAO1) OX=208964 GN=PA1345 PE=4 SV=1	1	1	1	1	1	0	0	0	0	0	0	0	0	0	0	0	0	0	0	0	0	0	0	0	0	1	0	0	0	0	0	0	0	0	0	0	0	0	0	0	0	0	0	0
[truncated: 155 more columns]
